# Supplementary material for: Cloning, characterization and expression analysis of porcine microRNAs
Source: BMC Genomics. 2009 Feb 5;10:65. doi: 10.1186/1471-2164-10-65 (PMC2644714; doi:10.1186/1471-2164-10-65)
Supplement: Additional file 1 — Processed procine small RNA sequences obtained using the 454 pyrosequencing. Excel spreadsheet displaying Processed procine small RNA sequences obtained using the 454 pyrosequencing. [file 1471-2164-10-65-S1.xls]

## Sheet: test
	sequence
009693_0479_3017	AAAAAAAAANAAAAAAAAAACTAAA
024511_0646_2976	AAAAAAAATTTGCAG
019328_0924_0585	AAAAAAATAACGGGA
018672_0507_1526	AAAAAATTAACAGAGGATAAAAA
033539_0507_1526	AAAAAATTAACAGAGGATAAAAA
016288_0369_0925	AAAAACGAAGAGAGGA
028879_0937_0745	AAAAACGACTGCCGTGGGTGC
018265_1158_0255	AAAAAGAAAAAGGGC
004442_0633_0919	AAAAAGAAGAGCCTGAGAGAA
071877_1585_0840	AAAAAGAAGGGCCGT
024777_0632_3829	AAAAATAACCCGCGT
033931_0952_3002	AAAAATAGGTATNGA
016479_0636_3390	AAAAATATTATCTTATTC
024482_1711_2686	AAAAATTAAAACCGT
013908_0736_2945	AAAAATTAGTATATTAAATTTTATTTC
012445_0349_1110	AAAACAACTAAAGTC
066326_1634_0738	AAAACAAGTGGCTGTGGCNCG
039028_1821_0991	AAAACGAATGATCATACTAAANA
003016_0391_3079	AAAACGACATCCTTA
059850_1133_4033	AAAACTAAATGCAGC
008786_0933_1629	AAAACTAGTAAGATGGTGCAC
028624_0784_3963	AAAACTTTAATTTCAATTTTTTTAT
017454_0720_3107	AAAAGAAGAACGCGC
063032_1635_3218	AAAAGAAGGAGTCAG
018294_0908_1759	AAAAGAAGTAAGAGGA
002830_0171_2166	AAAAGAAGTCAATTTTA
023195_0775_0535	AAAAGACTCGTAGTTGGATC
020265_0869_0814	AAAAGACTGGGTTGAGAGGCGA
051765_1893_0144	AAAAGCTGGGTTGAGAGGA
000947_0677_2426	AAAAGCTGGGTTGAGAGGGCAA
019349_1804_1046	AAAAGCTGGGTTGAGAGGGCGA
070034_1907_3140	AAAAGCTGGGTTGAGAGGGT
053786_1928_1031	AAAAGGAACCAAAAA
031715_0852_0323	AAAAGGAAGTGGGTGAGAAGGCA
026858_1794_0232	AAAAGGGAGAAAGGAC
019354_0420_0523	AAAAGGTTAAGTAATGAGATC
003171_0769_1411	AAAAGTAATAATAGGATGCA
011785_0403_2649	AAAAGTACATTATTA
015091_0644_1233	AAAAGTACGAAGAAGCA
015398_0851_2844	AAAAGTAGAAGGGGG
010035_0654_0439	AAAAGTAGAGCTGTGATG
038557_0656_0437	AAAAGTAGAGCTGTGATG
006039_0690_0498	AAAAGTAGGACATATTAA
007556_0476_1765	AAAAGTGATGTCATCTTA
060826_1446_0167	AAAAGTGCTTACAGTGCAGGTAG
011591_1262_1724	AAAAGTGCTTACAGTGCAGGTAGC
033406_0878_2928	AAAAGTGCTTACAGTGCAGGTAGC
021731_0854_0652	AAAAGTTAAGGAATAGTGAGGATG
021116_0898_0363	AAAAGTTTAATGTAGGAGTGAA
016485_0347_0859	AAAATAACAGTACTGTGATAACTGAAG
030589_0963_1732	AAAATACAGGTGAGTTCCC
027166_0633_3100	AAAATACATCTNTATATTNTTTC
015719_0903_0604	AAAATACTATAACCACTCAGCG
030230_0743_0649	AAAATACTATAACCACTCAGCG
015681_0505_0591	AAAATACTGGAACTTAGACC
029206_0505_0591	AAAATACTGGAACTTAGACC
024778_0764_0698	AAAATAGTGGCAGAAGGAA
017671_0487_1454	AAAATGGTGAGAAAACACAAGGTA
025596_0852_1096	AAAATTAGGAACGATACAG
017468_1730_1768	AAACAACAACTGAGGAAGGCTTA
008475_0733_0318	AAACAAGAAGGATAGGTGTTAGC
005422_0454_1492	AAACAAGACGATGCCTTTA
034160_0507_1491	AAACAAGGATAAGTCAAA
026869_0855_1991	AAACAAGTGAGAAGAGAAC
086341_1585_1300	AAACCAAAATGCAGT
049495_1329_1295	AAACCAATTAAGTGGGAAGG
031250_0809_3288	AAACCCCAACGCTTA
030696_1688_3526	AAACCCCAATTCANAANATCAA
011833_0463_1910	AAACCGGGACCCGGGAAGTTC
009113_0268_1250	AAACCGTTACCATTACTGAGTTT
020597_0904_0284	AAACGAAGAAGTATCTGCA
050266_1436_3402	AAACGACGGACCATCTAATCT
013907_0450_0492	AAACGAGAAGTATCTGCA
033131_0970_0685	AAACTAAAAAACCGG
015426_0940_0311	AAACTACAGGGTTCAGGTATAG
027859_0830_2936	AAACTAGGTTCTAAG
028622_0756_0895	AAACTGAAGGAGGCAGTTGTG
004675_1289_1500	AAACTTAATTGAGGCTG
016777_0372_3051	AAACTTACATTNTTAATAAAA
062234_1861_2416	AAACTTACCATAACTTGCACCA
024329_0754_3954	AAACTTTAAAATTATTTNTT
011250_0441_3159	AAAGAAAANAATTTTNTAA
002633_0647_1699	AAAGAAAGAAAGAAAGA
006860_0917_1084	AAAGAAAGAAGAAGCTTG
028516_0963_0922	AAAGAAAGAGGGGTGTTGTTAAC
016576_0769_1239	AAAGAACTGGTGTCAGG
026868_0795_0808	AAAGAAGAAAGGGAGAGATGAC
026864_0753_0772	AAAGAAGAAGAAGAAGCA
007457_1398_0202	AAAGAAGAAGTGCTG
075057_1731_0662	AAAGAAGAGGAAGAAGAAGTG
014935_0974_0616	AAAGAAGCTAGAGGATGTA
020863_1656_1479	AAAGAAGGAATTTTT
056014_1574_2746	AAAGAAGGGATCCGA
023385_0776_1239	AAAGAAGTATGTATA
015851_0739_0384	AAAGAAGTGACAGCAGCAC
011249_0821_1681	AAAGAATAGGAAGCAGAGAAAG
002662_0867_1636	AAAGAATTTGTTGAGGG
032225_0843_0669	AAAGACCGGGCAGCTTCCGGGA
018059_0901_1097	AAAGGAAGAGTCAGT
080183_1715_0953	AAAGGAAGCAGAAGGGCCC
001574_0746_2372	AAAGGAAGTAACATAGAAG
028410_0972_0793	AAAGGAAGTTTGCAG
057498_1927_0985	AAAGGAATAACAGCTATCCGTTGG
017961_0459_0520	AAAGGGACAACCTGGAGCGA
031480_1573_2510	AAAGGGACAAGAAGTCAGAA
007996_0214_0931	AAAGGGTAGTGGGGTAGGGTCCACG
007102_0646_2071	AAAGGGTTACCCGTA
003952_0656_0447	AAAGGGTTACTGCTGAGCA
012602_0255_1164	AAAGGTTAAGTAATGAGATC
040211_0848_2438	AAAGGTTAGCATAGACCGTTAA
014870_0460_1285	AAAGGTTGTTTTAGAAGAGA
029136_0815_3450	AAAGTAAATATAATAATNT
032536_0872_3225	AAAGTAAGTAGTCAG
018881_0869_1658	AAAGTACGGAGGTTCGAAG
011267_0890_1663	AAAGTACGGAGGTTCGAAGA
024817_0864_1881	AAAGTACGGAGGTTCGAAGACG
017410_0673_1027	AAAGTACGTAACAAGGTTCCGTA
037325_0671_1029	AAAGTACGTAACAAGGTTCCGTA
017459_0485_2479	AAAGTACGTAACAATT
032292_0911_2870	AAAGTACGTAACAATTT
033424_0697_1471	AAAGTACGTTACCACGGTG
019826_0942_0375	AAAGTAGAGCAGGTGCTGTCA
033342_0915_3581	AAAGTAGATATTTACTTTN
050678_1633_1874	AAAGTAGATGTCATCT
011769_1338_0090	AAAGTAGATGTCATCTTA
019230_0750_1217	AAAGTAGGAGGAGCA
018102_0775_0211	AAAGTAGGCTGTGGCTCGACC
004434_0662_1501	AAAGTCGGAGGTTCGAA
018846_0902_3891	AAAGTCTTAACAATTTT
002391_0696_1693	AAAGTCTTTGCTAGAGATCGT
027555_0739_0875	AAAGTGAGCGAAAAAGTTAC
029495_0870_1024	AAAGTGAGTTGTACCTTGT
012443_1728_2283	AAAGTGCTGTTCGTGCAGGTAG
033348_1746_0593	AAAGTGCTGTTCGTGCAGGTAG
047230_1154_0855	AAAGTGCTGTTCGTGCAGGTAG
011738_0901_2145	AAAGTGGAAGACGCCC
058506_1622_1056	AAAGTGCTGTTCGTGCAGGTAG
016081_0850_1492	AAAGTTGTTAAACAGGATGTTTTCAC
066197_1371_4003	AAAGTGCTGTTCGTGCAGGTAG
008299_0881_1642	AAATAACACAGTCAG
013374_0759_1085	AAATAACTTAGGATGGAAAAC
021295_0918_1908	AAATAACTTAGGATGGAAAAC
009048_0692_2580	AAATAATATTCTTGACTATAT
014680_0650_0609	AAATACAGAAATGGGTATTG
016936_0481_1909	AAATACCCTGCCAAGGTGGTAAACACC
042132_0685_1896	AAATACCGATCTTGTTGTTA
017743_0365_0779	AAATAGCGGCGGAGA
032072_0898_0299	AAATAGGAATGTAAAGAAGTATGTACC
025399_0728_1070	AAATAGGAGGCGAAAAATAGGATCAGA
004690_1209_1345	AAATAGGGCGCGCGCCGCG
017228_0504_1514	AAATCTCAAACTACTCATACC
017421_0764_1784	AAATGTGTGAGCAGAC
096190_1824_1783	AAATTAAGTTNTTAGTTCGT
018628_0950_0500	AAATTAGCTCATCGGTT
005656_0456_0907	AAATTAGGAACGATACAG
012213_0689_1493	AAATTAGGAACGATACAG
014463_0782_1594	AAATTAGGAACGATACAG
026702_0715_2936	AAATTAGTAACTATACA
011093_1741_1128	AAATTGCTTGTGTGC
058393_1633_1597	AAATTTAAAGAACCGAGTATA
077264_1595_1120	AAATTTAAGCAGGGTC
002468_0238_1533	AAATTTAGGTTAGTA
023385_1338_1877	AAATTTAGTTGCAGT
023782_0727_3962	AAATTTNTATATAATAAACATAC
059352_1834_1474	AACAAATAAGGGGGG
009837_0791_0775	AACAACGAGCGTGATGAA
018143_0506_1371	AACAACTGTGGGTGCCGAGTTG
032829_0506_1371	AACAACTGTGGGTGCCGAGTTG
015298_0640_3002	AACAACTNTCATTATAAT
018212_0674_0476	AACAAGAGCAGATGGAGATG
026638_0893_1370	AACAAGAGTATCTGCCAG
018456_0828_1525	AACAAGCCATTAAGGAAATGGCAGAGCTT
058525_1281_0930	AACAAGGAAGGAGACCA
053758_1746_0888	AACAAGGATGGGCTAGGCA
029551_0753_1449	AACAAGTCTGACGTA
025767_0764_2736	AACAAGTNTCTCCAAGTTA
018151_0744_3783	AACAATAATTATTATTNTTAT
026735_1298_1716	AACAATCCTCCCTGCTCGG
003424_0423_1415	AACAATGATGTGGTTAATTTCCAAG
021779_0775_0815	AACAATTACATTAGGAGGAGTCGG
032154_1137_1144	AACAATTATTGAAATGTAGGGA
023808_0667_0791	AACAATTCAACGCTGTCGG
015654_0380_0801	AACAATTCAACGCTGTCGGTGAGT
012176_0485_1463	AACATTCAACGCTGTCGGTGAG
012860_0683_2967	AACATTCAACGCTGTCGGTGAG
006335_1767_2387	AACATTCAACCTGTCGGTGAGT
045212_1296_0492	AACATTCAACGCTGTCGGTGAG
047360_1142_2148	AACATTCAACGCTGTCGGTGAG
045629_1573_1449	AACATTCATTGCTGTCGGTGGGTT
028323_1659_0865	AACATTCAACGCTGTCGGTGAG
030562_0955_1991	AACCAACAGCCAAGGAACG
056846_1100_1293	AACCAACAGCCAAGGGAACGG
010505_0879_2026	AACCAACAGGTTAAGAAA
025729_0694_3546	AACCAACATCCAATTTAACT
011001_0663_0493	AACCAACTCCATGTGAGAGTGTGTTTAG
018807_0719_2070	AACCAACTGCACCACG
024272_0762_0979	AACCAAGAAGGATCAAAATGGAG
032836_0747_0874	AACCAAGCATGAGCAAA
013489_0452_0653	AACCACAGCCAAGGGAACG
005026_1732_2464	AACCCAAAGAANANAGAC
012190_0360_2500	AACCCGCGGTTCAGT
004026_0191_1309	AACCCGGTCAGCCTCCTCCC
016480_0796_1575	AACCCGTAATTCCGAACTTGTG
026578_0719_0748	AACCCGTAATTCCGAACTTGTG
006245_0741_0523	AACCCGTAATTCCGAACTTGTG
028217_0715_0983	AACCCGTAGATCCGATCTTGTG
050094_1243_2325	AACCCGTAGATCCGATCTTGTG
019329_0809_1276	AACCGAGCTATCTGTCCTAG
018643_0748_1943	AACCGCTATTAAAGGTTCGTTTGTT
077221_1589_0861	AACCGTTAACCATTACTGAGTT
058095_1611_3052	AACCGTTAACCATTACTNATT
008190_0771_1513	AACCTAAGTTTACACCTAGAAG
052778_1659_0847	AACCTTAACATTAGGTATACGGG
065335_1777_3049	AACCTTAACCATTATTATACT
021308_0695_2756	AACCTTCTTATAATACTCA
009212_1678_2000	AACCTTTGTTTGTTATTTTGGA
012952_0421_0573	AACGAAAGTCGGAGGTTCGA
010902_0432_0664	AACGAAAGTCGGAGGTTCGAA
004329_0863_1839	AACGAAAGTCGGAGGTTCGAA
008104_0294_1974	AACGAAAGTCTTATTTT
009946_0353_2212	AACGAAAGTCTTATTTT
030248_0973_1819	AACGAAGAGAACGTGGACCG
005438_0839_1429	AACGACGGTCTGAGTGG
035300_1375_0760	AACGACTGTGAAGGCTGCA
063697_1755_1338	AACGACTTACAGGATGT
013001_0462_1610	AACGAGGTAACGGCCTCAT
078008_1752_0995	AACGCCCGGGCTTGC
023083_1334_3644	AACGCCGCTCTGTGT
019312_0810_1683	AACGGGTACTGCGTA
029418_0948_3195	AACGGTAACTCCAAA
026164_0823_3142	AACGGTAAGTATTNTATTAT
014639_0770_0338	AACGGTAGTCGTGTCAATGTCGGACAC
058539_1582_0499	AACGTAAAGGATGAATCTG
007138_0649_1222	AACGTAACCGTGAGTAATAATGCG
020827_1721_2164	AACGTGGGTTGAGAG
001777_0327_2110	AACGTGTTATTAATTAACAA
030011_0329_2108	AACGTGTTATTAATTAACAA
011251_0787_1202	AACGTTAAGGTTCAAGGTGTAG
007293_0712_3005	AACGTTAAGTTCAATTTTA
003272_0858_1608	AACTAACAGTAGACG
028951_0829_1220	AACTAACTCGGCGTTGCT
028053_0896_3698	AACTAATCTATATTAATTAAA
023486_0942_1334	AACTAGGTGCGGACCAGGGGAA
033392_1795_1177	AACTCACCGTGAGTCCCG
051973_1405_0844	AACTGTAAGATGGTGCACC
017477_0381_0862	AACTTAAGTAAAGGAGCC
014837_0760_0289	AAGAAAGAGGGAGGATGTAG
027217_0801_0449	AAGAAATAAAAGGAAGCCA
029688_1624_0191	AAGAACAGAGGTTAAGCC
029483_1680_1694	AAGAACAGAGGTTAAGCCC
000527_0664_1065	AAGAACAGTGCAGTCAAGA
029668_0757_0689	AAGAACTCAGGTGAAGGAGC
016845_0932_0616	AAGAACTGTAAGAAGAGAAA
045821_1434_2424	AAGAAGAAGAAACAGGTC
008574_0754_1111	AAGAAGAATGATGAGTCGTATACTCT
013363_0229_0454	AAGAAGACGGACCAGAGG
052851_1636_1541	AAGAAGAGAAACGAATGCTTCCTC
028862_1712_0590	AAGAAGAGAGAGAAAGAG
018542_1241_0286	AAGAAGAGCAAATTAGAA
018534_0455_0795	AAGAAGAGGGCTAAGC
013624_0346_0865	AAGAAGAGTCCTTATCACA
023668_1455_1266	AAGAAGANGAATTGCCTGC
007752_0392_1059	AAGAAGATACTCAGGAACACC
005739_0357_2842	AAGAAGATACTCATTAACACC
019046_0762_0988	AAGAAGCAAAAGAAGGAA
023050_0873_3475	AAGAAGCAAACTTAATTAT
015500_0890_2297	AAGAAGCAGCACACA
003413_0841_1992	AAGAAGCAGTGAGAGCTAA
030435_1104_1988	AAGAAGCNGAAAGAAGG
011242_0794_2832	AAGAAGCTATCAGTATCCTC
005058_0880_2102	AAGAAGGAAGACAGGTTGCTTNTTCC
055837_1095_3303	AAGAAGGAATTAACA
023077_1806_2684	AAGAAGGAATTATATNTCTTCAA
056416_1662_2132	AAGAAGGATCCTCCGGCA
052082_1745_2985	AAGAAGGATCCTCCTC
027189_0872_0214	AAGAAGGCAACATCGACATCCCAACC
026444_1836_2260	AAGAAGGGAAAANAAA
034463_1601_1856	AAGAAGGGCGCGCGCC
019568_1793_1406	AAGAAGGTGCAGACCTAGGA
027185_0967_2508	AAGAAGGTTAAGTATGGAC
007184_1667_0637	AAGAAGTATGTAGTA
033427_0753_3525	AAGAAGTATTAATAATTCA
015366_0310_0523	AAGAAGTCAGAGGCTTGTGGT
024437_0768_0852	AAGAAGTGAGAGGAG
018974_0873_2248	AAGAAGTGAGCACCAGTTAAT
023614_1844_0212	AAGAAGTGCTGTGGA
010414_1653_1799	AAGAAGTGGAGAAGG
025928_0781_1116	AAGAAGTGTAAGGTCTTTAG
024212_0976_1060	AAGAAGTGTCTTGGAAGAA
027952_0924_1132	AAGAAGTGTGTCGGTCGGT
015798_1148_1655	AAGAAGTTGAGCGGGCTA
021126_0772_2701	AAGAAGTTNTTATAAGTAAGT
026207_1330_1415	AAGAATAAAGGTCCAAATGTTA
016544_0492_2448	AAGAATATTNTACAGATCTTNTCAT
031368_0894_0811	AAGAATCACAAGGAGGTTC
009741_1233_1997	AAGAATCCGAGGTAGC
014694_0447_1377	AAGAATCTTGATGATGCTGCAT
025625_0807_0663	AAGAATGAGAGCGGAGCTGGGC
021882_0880_0416	AAGAATGGTCAGAGATGAGGT
054939_1227_0565	AAGACAATGTAGTGAGGTGCAAA
058223_1731_0478	AAGACACCAGTGAGCGAAA
005758_0292_2800	AAGACACCATTTATCTAA
004363_0304_1077	AAGACAGGAGGTGTC
025448_0724_0639	AAGACAGGTGCGGCCAC
002762_1404_1448	AAGACAGTCATGCAAGGACAGC
024422_0717_0464	AAGACATCGGTGGATGGCAGAGGACTTT
030333_0500_2747	AAGACCAATTATANA
024705_0774_0827	AAGACCTAGACCACTACGTGGAGA
023913_0807_0211	AAGACTAGTAAATCAGGAATTG
014155_0345_0352	AAGACTGAAGAAGAGGAG
019142_0760_0760	AAGACTGCCAGTTGAAGAACTG
019650_0814_3276	AAGAGACTTTCTTTG
012793_0332_2651	AAGAGCTAATTTTATA
003288_0678_0479	AAGAGGTAGTAGGTTGCATAGT
024075_0928_0669	AAGAGTGAAAGTGCCAG
007961_0477_1237	AAGAGTGAGATGGGA
012844_0416_1123	AAGAGTGCAGTTCAGGTTAG
015563_0322_0440	AAGATAAGAATGGAGTGAAT
013173_0261_1171	AAGATCAGTGAGGGTAGCCAAC
059754_1710_1119	AAGCAAAAACAAACAAAC
017827_0759_3576	AAGCAGCGCGTCATGGTTTTC
000892_0657_1745	AAGCAGCGCGTCATGGTTTTC
029924_1388_1558	AAGCAGCGCGTCATGGTTTTC
027349_0767_0761	AAGCAGCGCGTCATGGTTTTC
038137_1214_0329	AAGCAGTCCTCTAAGTGAACA
035944_1783_1096	AAGCATGTGTGGCCTGTAC
059768_1621_0539	AAGCCGTGAGAAGAGAAACA
000665_0293_1762	AAGCGCTCAGTAGCCACA
026330_0295_1764	AAGCGCTCAGTAGCCACAT
057562_1664_0232	AAGCGGAGAGAGAGGCTGC
025636_0784_0888	AAGCGGGAACGGGATGAA
026846_0707_0379	AAGCTGCCAGCTGAAGAACTGT
039276_1622_3448	AAGCTGCCAGTTGAAGAGCTGT
057267_1165_3320	AAGCTGCCAGTTGAAGAGCTGT
011760_0468_3151	AAGCTGCCAGTTGAAGAGCTGT
028220_0744_2736	AAGCTGCCAGTTGAAGAGCTGT
079515_1571_3727	AAGCTGCCAGTTGAAGAGCTGT
009213_0860_3274	AAGCTTCCATTNTAATAACTNT
011596_0236_0996	AAGCTTGCGAAGGGGT
011949_1837_2515	AAGGAAAACAAAAAG
007430_1727_2140	AAGGAAAAGCAGATGANCA
022491_1253_0272	AAGGAAAGTGGCCAA
050176_1201_0760	AAGGAAGAGTTGCATTAAGACA
005454_0813_1382	AAGGAAGCAAGGAGCC
021757_1663_0772	AAGGAAGGAAGGATGTCAA
057429_1267_0690	AAGGAAGGAGTCGTC
012307_0324_1416	AAGGAAGGCAGCCTA
002975_1880_2123	AAGGAAGGGCCACCA
044602_1773_1437	AAGGAAGGGCCACCCTCCCCAA
031946_0946_0827	AAGGAAGGTGAGTGATGTGG
002737_0265_1369	AAGGAAGTCGGTTTC
039683_1799_1264	AAGGAAGTGAGTTGGTTG
013428_0736_0541	AAGGAATGAGAGTGGGAGA
014092_0888_0296	AAGGAATGCTCTGGATA
020183_0742_0667	AAGGAATGTCTTCCTGGGCACG
062988_1659_2771	AAGGACAAATTAAAA
011144_0426_0616	AAGGACAGAGAGGAAGC
044223_1296_0401	AAGGACAGCGTAGAGCAGGAGCC
009314_0418_0511	AAGGACAGGGAGCTGGAA
027294_0919_0497	AAGGACCAGTTGATTAGGG
064940_1889_2410	AAGGACTCTTCANATNTA
037133_1602_0962	AAGGACTTACGATACGGTA
011558_0268_1137	AAGGAGGATGAAGACG
085507_1578_1202	AAGGATGTCGAGAGGGAGCC
023515_0849_3179	AAGGATTTCTTCCTNTTCA
004955_0898_2251	AAGGCACAGTACGGTC
025893_1889_0822	AAGGCCAGAGGGGGG
008990_0244_1818	AAGGCCTCCTNTTTTACGTCACC
012968_0805_2101	AAGGCGGCCCGCGGTA
010682_0816_1625	AAGGCGTGTGGGGTAGGTCTGA
012264_0937_1588	AAGGCTGATGGTCGC
001014_0642_1981	AAGGCTGATGGTTCGC
039383_1667_1120	AAGGGAAAAAAAGTC
015453_0289_1506	AAGGGAACTGTCTTTAAA
012826_0234_0878	AAGGGACGGCGCGCC
026640_1756_0762	AAGGGGCAAGTCAGT
042678_1790_1593	AAGGGGTTAATGAAATGG
006157_0699_1321	AAGGGTTACCTCAGGAGA
026319_0825_2938	AAGGGTTCCCCCGCTTTTTCC
032590_0789_2789	AAGGTAAGGTAAAAG
036683_1098_2892	AAGGTAAGTCCAGGA
026384_0790_3227	AAGGTACGGTATCTTCCTTTCC
014320_0955_0677	AAGGTACGTGAGTTCGATCC
002994_0280_0422	AAGGTACTAATCATGCTG
020210_0868_0506	AAGGTAGACACGTGTTCAGGAGTTAAC
020191_1773_1295	AAGGTGAGCACATTA
032101_0920_3489	AAGGTTAAGGTCTTA
016359_0887_3370	AAGGTTAATACTATTATCTNTCTTCTCC
022383_0820_3114	AAGGTTACCCCCGCCTTTT
053361_1896_1125	AAGGTTGGTGGTTCGAGCCCACCCAG
066459_1628_1005	AAGGTTGGTGGTTCGAGCCCACCCAGG
006543_0350_1271	AAGGTTTAAGGGCCACATCTTGATGCCCAT
043081_1362_0360	AAGGTTTAGGTAAACAACTGC
033567_1616_0377	AAGNGGCAGAGACCGG
031882_0846_3483	AAGTAAAAAAACAAG
029249_0869_3653	AAGTAACATTCAAAATNTTATA
023091_0818_2895	AAGTAACGCACTTCCGTTAC
004042_0329_2826	AAGTAACGCTATCCTT
047014_1320_0601	AAGTAACTTAACTCCTGCCA
016545_0798_3153	AAGTAAGCATATAAATTCTT
022461_0817_3012	AAGTAAGCTTCTTATANCTTT
058819_1573_2746	AAGTAAGGATCCAAG
083931_1733_0632	AAGTAAGTCAGGATC
008267_0851_1752	AAGTAAGTGTAGTAGAAGG
023825_0663_3261	AAGTAATAATNTCTTCC
015319_0777_1281	AAGTAATGGGAAGTAGTT
032993_0759_0967	AAGTAATTGATGGAGAAGAGCACCC
030029_0871_3789	AAGTACCAAGTCGTC
012774_0227_1258	AAGTACCACAAGGAATGCT
050855_1279_0323	AAGTACCACAAGGAATGCTGCC
011766_1822_0944	AAGTACCTGGATGCTGTC
004573_0642_0437	AAGTACGCTTTGCTGCA
055623_1211_0827	AAGTACGGAGGTTCGAAGAC
009665_0359_0380	AAGTACGGAGGTTCGAAGACG
016950_0307_0547	AAGTACGGAGGTTCGAAGACGA
079011_1730_2838	AAGTACGGATTTCTAANAC
005311_0709_1689	AAGTACTTTGAAAGAACGGC
014599_0280_0782	AAGTACTTTTATCAGATGTGT
024431_0742_0257	AAGTAGAGAAGCCTGTGGG
010994_0344_0435	AAGTAGAGTATGGCAGG
032017_1247_0123	AAGTAGANGTCATCTTA
019703_0903_0245	AAGTAGATTGTGCGAGTCGTG
014656_0662_1311	AAGTAGATTGTGCGAGTCGTTG
018489_0948_1072	AAGTAGATTGTGCGAGTCGTTG
018703_0846_1432	AAGTAGATTGTGCGAGTCGTTG
025166_0922_0525	AAGTAGATTGTGCGAGTCGTTG
032232_0839_0776	AAGTAGATTGTGCGAGTCGTTG
008288_0816_1497	AAGTAGCGTGTGTAG
003600_0696_1802	AAGTAGCTGCGCCGA
019002_0270_1212	AAGTAGGAGAACGTAGGGTTA
011887_0809_2590	AAGTAGTNTTACCAGCTC
030232_0856_3222	AAGTATTTAGGGGGG
009786_0343_2591	AAGTCAACTCATCAATC
048011_1696_0527	AAGTCAGGTAAGTGC
021805_1687_1193	AAGTCAGTTGTAGGAGTTGTC
008588_0415_2000	AAGTCGATGTAACTC
018750_1847_1364	AAGTCGGAGACGGAAA
037021_1158_2308	AAGTCGGAGGTTCGAA
055109_1609_1051	AAGTCGGAGGTTCGAA
039665_1725_0932	AAGTCGGAGGTTCGAAG
036789_1837_1885	AAGTCGGAGGTTTCGAA
040614_1585_1309	AAGTCGGAGGTTTTG
040840_1769_2560	AAGTCGGATTTCAANACATC
062141_1738_3205	AAGTCGGATTTTCTAA
064323_1587_2454	AAGTCGTAACAAGTTTC
065404_1586_2333	AAGTCGTAACAAGTTTCCG
019622_0845_3103	AAGTCGTCTTAAAGA
024303_0924_2097	AAGTCTGTTGTTGATGTGTT
033682_1582_2215	AAGTCTGTTTTTAATCC
037693_1765_1379	AAGTGAAGGGAATGA
001287_0687_1927	AAGTGAGGTCCGCAAGCTNTCA
022153_1607_1260	AAGTGAGTAGAGGGAAAGG
058458_1675_0702	AAGTGAGTAGAGGGAAAGG
050208_1578_0456	AAGTGAGTGGANACACA
032194_1718_0993	AAGTGATAAACGTGAGTTGCA
047219_1317_0213	AAGTGATCCATAGAGAA
017002_0381_1679	AAGTGGACGCTCTCC
015921_1849_2235	AAGTGGCTCTGTGCG
022432_0796_0560	AAGTGGGACCCAAGGATGGGGAAC
044846_1661_2114	AAGTGGGCAAACGGT
008721_0730_0597	AAGTGTCAAGGAGGATG
031019_0801_3290	AAGTGTTATNTTACACAA
006127_0423_1409	AAGTTAACAGAAAGGAC
050143_1664_1126	AAGTTAAGAGATCGG
007407_0262_1715	AAGTTAAGAGATCGGTAGCC
040040_1913_0908	AAGTTAAGAGGAGGTG
004530_0678_0888	AAGTTACAAAAAAAAAAAGACA
008855_0883_1505	AAGTTACGGGCTGCGGTG
014869_0171_1513	AAGTTAGGACGCTCTCC
011805_0928_0456	AAGTTAGGAGCTGTGA
009395_0301_1222	AAGTTAGGTAGTGTAC
033333_0925_3767	AAGTTAGTTTAATTATCTTTC
008921_0766_3602	AAGTTATTTTAGGGC
049033_0676_0890	AAGTTCAAAAAAAAAAGACA
013470_0932_3667	AAGTTCTTATATTAATCAAT
031965_0834_3374	AAGTTGTTACTATATATT
015593_0344_0658	AAGTTTAAAGAAGACTGG
007690_0183_3011	AANAATTATTTCATTTAAAA
005582_0282_0247	AATAAAATAAGAGGGACGAC
081718_1741_2715	AATAAACCGAAATTTNTTG
052062_1656_2569	AATAAATNTATTTGTAAG
059933_1912_2928	AATAACTTAATACTTACTCACTAAA
015304_0883_0264	AATAAGAAAATGTAAAGGC
047095_1210_1186	AATAAGAGCAANGTGTACAAA
022759_1719_1779	AATAAGAGCATGTAGGTAG
034045_0962_0359	AATAAGCAGACGGACGG
006047_0685_2012	AATAAGCTGTTAAAAAAAC
052661_1302_0893	AATAAGTGGTTAGGATTCG
020197_0896_3457	AATAAGTTATTTATAA
005118_0879_1495	AATAATGTCCGCTGCGAA
020244_0767_2775	AATACAACAAAATGC
036066_1806_1196	AATACCACGGGCAGTGCGGCA
028621_0826_3655	AATACGTATTTTCTTAATACTATCA
077431_1738_0897	AATACTGAAGGAAATGGAA
006978_0960_1014	AATAGAAGGAGTCGCTGCA
030064_0971_2464	AATAGAGAAGAGAAGGTAGTAT
015907_0334_0357	AATAGAGCCACAATGGAACC
033804_0979_0745	AATAGCGCAGCCATAGCACATGCGNG
015119_0311_0502	AATAGGAATGTAAAGAAGTATG
018579_0311_0683	AATAGGCTTGTGGCGGCCAAG
021422_0900_0432	AATAGTGCAGATGACAGGGCGGAT
027435_0959_0267	AATAGTGGTGTATTGGTAG
020220_0801_1047	ATCACATTGCCAGGGATTACCAC
006664_0738_3813	AATCCAATTATTGGA
007963_1313_2430	AATCCAGANAATTGC
059306_1764_0729	AATCCAGGATAGGCG
048854_1664_0686	AATCTGAAGATGTTTGC
011737_0510_0505	AATGAGCCGGGCAGA
046945_1200_1368	AATGAGGTAGTAGGTTGTATAGT
003107_0771_1484	AATGAGGTAGTAGTTGTACAGT
033609_0921_1242	AATGAGTCTACTTCCCAAAG
022155_0924_1234	AATGCGCAGCCATTAGCACATTGCGT
018842_0725_1199	AATGGAAAGTGGAGTAA
009127_0767_0898	AATGGAGTTTATCCCAGGGAGG
028500_1704_2397	AATGGGAATTATTTA
028997_0711_1418	AATGGTGTACTCGTGAGAGG
019303_0745_0640	AATGTAAAGGAAAGGAAGGAT
013264_0339_0957	AATGTAGAGTAAGTATGTA
003599_0254_2799	AATGTATTAACTATAT
027570_1707_1863	AATGTCAGTGTGCATG
037372_1258_0628	AATGTCGAATGTGGAGGC
029296_0867_1408	AATGTGAGTAAAGTTGA
005208_0855_1570	AATGTGTTTGTATGTGGTCA
028340_0868_3708	AATTAACTCTTATACC
014440_0763_2296	AATTAAGAATNAAGAAGGTA
065579_1692_2944	AATTAAGANAATTTCCA
008673_0298_1858	AATTAAGATNTAGTA
032366_0859_0217	AATTAAGGAATGTGTCTT
021932_1168_1009	AATTAAGGATGTAGA
022740_0824_3061	AATTAAGTATATATATTC
037926_1198_1845	AATTAAGTCTAAAAAGGA
008875_0943_1828	AATTAAGTGAGGTAAGTA
029364_0958_0747	AATTAATGTTGTGGTGTATTG
009597_0284_0633	AATTACAAAAGAATGCT
003136_0369_0438	AATTACAGATGTGAGTGTG
015808_0497_2151	AATTACAGTATAGGTT
024532_0222_2568	AATTACATTATATTTT
018473_0950_0479	AATTACGGAGAGAGAGC
034573_0855_0727	AATTACTGCCGGGACTTCC
011819_0488_1054	AATTAGAGTGTTCAAAGCA
006478_0292_2163	AATTAGATTTTTCAAAGCA
028129_0934_2674	AATTAGCATTATTACC
002234_1740_2575	AATTAGCCCCGTAAC
047501_1409_1105	AATTAGGAACGATACA
034533_1254_0452	AATTAGGAACGATACAGAGAAGA
041761_1135_1490	AATTAGGATGAGAGTA
047509_1689_1277	AATTAGTAAAGAAGTATGTA
045261_1102_2935	AATTAGTNTATTTANCTC
019769_0928_3777	AATTAGTTTTTATTTCTNTTCTA
011563_0403_1550	AATTCAAGTAATTCAGGATAGTTT
031644_0950_1296	AATTCAGAAACTAAAGGA
071945_1677_0672	AATTCGTATAGTGGTTAGTATCCC
002147_0710_1051	AATTCGTGAAGCGTTCCA
028801_0758_0431	AATTCGTGAAGCGTTCCATA
030928_0783_0885	AATTCGTGAAGCGTTCCATATTTT
019069_0865_1772	AATTCGTGAAGCGTTCCATATTTTT
059065_1703_3517	AATTCTATAGGGGGG
038760_1587_3332	AATTGCACTAGTCCCGGCCTGC
066154_1639_0766	AATTGCACTAGTCCCGGCCTGC
050710_1660_2421	AATTGGAACATACCT
074159_1630_0869	AATTGGAACGATACA
015686_1346_1345	AATTGGAACGATACAG
039870_1200_1317	AATTGGAACGATACAG
075696_1634_0167	AATTGGAACGATACAGAGAA
009671_0688_2790	AATTGTTATATTGTA
006219_0218_0471	AATTTAAGGTGAGAAAAG
009524_0226_2524	AATTTGTATAACGT
061011_1856_2941	AATTTGTTTGCAGTC
063695_1756_3088	ACAAAAAAGAAAANAAAA
008955_1782_2404	ACAAAAGGAACTGAG
044876_1270_1068	ACAAAGAGGCAACAGACA
054082_1371_0453	ACAAAGAGGCAACAGACA
080303_1841_3116	ACAAAGATTAATANAATTC
004405_0215_1909	ACAAAGGAATTNTCAAAAA
007296_0769_0896	ACAAAGTCAGCTTCTAG
049107_1818_1347	ACAAATAGAAACCCG
044396_1314_0972	ACAAATGCGGTGGGATCGAC
015701_1323_1007	ACAACAGGATGGTGAGAGAGTCA
069037_1321_1005	ACAACAGGATGGTGAGAGAGTCN
004207_1175_1958	ACAACAGTGACAAGCATCTCN
016089_0414_0563	ACAACCCCGAAGAGTGAC
059451_1221_0419	ACAACCTGCTGAAAGGAGCA
028267_0628_3024	ACAACGATCTCCTCCTCTTTNTTAC
020202_0738_0248	ACAACGTGAAGGAAGAAGCG
053040_1190_1558	ACAACGTGGCTGTCGCATTGCCAT
073817_1753_0783	ACAACTGAGTGTGCG
001162_0882_1322	ACAACTGGAGGACTGCTGTGC
053218_1651_0515	ACAAGACAGTGAAGGTGCC
031490_0792_0614	ACAAGAGACAACGACGGCTG
015736_0653_0332	ACAAGAGAGAGGAATGTTA
036191_1674_0135	ACAAGCAAAGTGAAGGCTGGC
046967_1818_1566	ACAAGCTGTGGTTAAAAC
015011_0756_1515	ACAAGGAAGTGGAGGGGATTCGA
050065_1417_0705	ACAAGGATGCAGGAAGCTGTC
024741_0969_1146	ACAAGGGATGATTCAAGAATTG
042957_1268_0955	ACAAGGTGGTATGCA
024482_1265_0075	ACAAGGTGGTATGCC
038725_1336_0989	ACAAGTGAGCAAGACAGAC
015195_1708_0360	ACAAGTGCAGGAGGGTTCCC
002366_1721_1752	ACAAGTGCTGGAGGGTTTTGCT
012393_1857_1243	ACAAGTGGAAGGAGCAA
001289_0801_0334	ACAAGTGGCTGTGGCTCGAC
022451_1171_0427	ACAAGTGTATGTGATAGGNG
006862_0277_0939	ACAAGTTGAGGGGATTAAG
026259_1665_1685	ACAAGTTGTAAATTGATCA
030586_1096_3178	ACAAGTTTACTATTTCC
040081_1694_3092	ACAAGTTTATAATTTC
003659_0180_2981	ACAANATAATTTTTCAC
083517_1741_1303	ACAATCGAAAGAGTCAGGC
010440_0770_0585	ACAATGTCCAAAATGCA
063247_1697_0958	ACAATGTGAATGGATAATTGCG
076495_1653_3287	ACAATTCAAATTATCCAC
005821_1453_1481	ACAATTCAACCTGTCGGTTGAGT
057296_1109_1808	ACAATTCAACGCNGTCGGTGAG
006473_1316_1027	ACAATTCAACGCTGTCGGTGAG
016533_1319_1602	ACAATTCAACGCTGTCGGTGAG
021967_1208_1700	ACAATTCAACGCTGTCGGTGAG
035193_1317_1185	ACAATTCAACGCTGTCGGTGAG
059028_1647_1363	ACAATTCAACGCTGTCGGTGAG
039662_1291_1512	ACAATTCATTGCTGTCGGTGGG
054222_1758_0689	ACAATTGAAACAANGATGC
036046_1794_3097	ACAATTTATTTAATTAATTCT
071519_1902_2564	ACACATTTTCANCATACA
070810_1666_2020	ACACCAGTAGTGAGT
048955_0656_1455	ACAGAAGGAATGAGAGTCAACA
011094_1836_1079	ACAGAAGGATGTCCCTNATCACA
019722_0740_3222	ACAGAATTAATTATCTCTCC
005739_1192_1838	ACAGAGGTAAAGTTCC
031896_1327_1159	ACAGAGGTAAAGTTCC
015629_0713_1733	ACAGATGCGACATTTGTCTGAATT
029760_1711_3272	ACAGATTTTTTTTTTATTCA
000683_0247_1612	ACAGGATNCCTTCCTTCATAG
058500_1196_0383	ACAGGTGGTATGCCG
052344_1263_0886	ACAGTACAGTGGTTCC
022892_0860_0973	ACAGTGGCTGTGGCG
069439_1870_3559	ACANCAACTCTTTAT
005479_0170_3068	ACANCTTACCCTATTATTCTC
003772_0824_3963	ACATTTACTTTTNTCCTCCA
019407_1747_0843	ACCAAGAAAAGGAAGGGCCACC
066855_1666_0329	ACCAAGGGAGTAGAAATGCCA
017915_0226_0453	ACCAAGTCGATGAGGGGT
013819_0845_0645	ACCAAGTGAGCGAAC
034811_1113_1645	ACCAAGTGGGAGAGGGTTC
023044_0772_2527	ACCAAGTNTTNTAGAA
025148_1679_0541	ACCAATGGTAGGAAC
057197_1131_3437	ACCACANCCAATTAAC
069545_1613_1215	ACCACGAGGAGGAGACGTAGCG
007144_0645_3300	ACCAGTATTTCCTATT
009794_0384_1309	ACCAGTCGATGAGGGT
016543_0217_2552	ACCAGTCTATTATTTT
059550_1685_1040	ACCCAACCTGAGCGA
017873_0698_1194	ACCCCCGAGCGTTGC
004501_0398_1436	ACCCCGCGCGGCTCCCTCCACCCGCT
003631_1879_1041	ACCCCGGCCGGTCGT
007281_0742_0430	ACCCCGGCCTCGCCTCCTCCTCCCCC
030585_0974_3160	ACCCGCCCCCCCCTTC
022854_0644_3059	ACCCGCCGTTNTAGT
070869_1836_1064	ACCCGCGGGTCCCCG
003146_0194_1764	ACCCGCGGGTTCCGT
015391_0924_1364	ACCCGGCCTCGCCTCCTCCTCCCC
022968_0641_0347	ACCCGGCCTCGCCTCCTCCTCCCC
010869_0439_1514	ACCCGGTCAGCCTCCTCC
076433_1653_0618	ACCCGGTCAGCCTCCTCC
024989_0240_1205	ACCCGGTCAGCCTCCTCCC
049920_1681_2343	ACCCGGTCANCCTCCTCCC
006990_0175_1229	ACCCGTAGATCCGAACTTGT
001805_1388_3973	ACCCGTCCTCTCCTCCTCCTCCC
059735_1652_0718	ACCCTGGCCAGGCTTTGCGGCACCC
027123_0697_3468	ACCCTNTTTTTTTAAACCATACA
010406_0507_2957	ACCCTTTCAAAATTTTA
020222_0507_2957	ACCCTTTCAAAATTTTA
083848_1774_3030	ACCGAAGAATTCTTCNCTTT
041029_1329_0361	ACCGAAGCTATCTGTCCTA
008243_1731_2568	ACCGAAGGGTCTANCGA
026792_0795_0215	ACCGACGAGGGGCGGCGCGGGGC
008521_0496_0636	ACCGAGTTGTTGGGTGAAC
016571_0496_0636	ACCGAGTTGTTGGGTGAAC
055641_1604_2723	ACCGCCGGGTTNTCNC
000843_0180_0553	ACCGCGGGGTTCCCA
057962_1743_1010	ACCGGGGTTGGTGGGAGGGCCA
053676_1639_0400	ACCGGGTGCTGTAGGCT
070324_1610_0446	ACCGGGTGCTGTAGGCT
000680_0405_1270	ACCGGGTGCTGTAGGCTTT
005395_0794_0976	ACCGGGTGCTGTAGGCTTT
025946_0847_0986	ACCGGGTGCTGTAGGCTTT
078015_1581_1224	ACCGGGTGGCTGTAGGCT
028503_1421_2240	ACCGGGTTCAGCAGACCCCTGCCTGG
027810_0971_3558	ACCGGTTGCTTTATC
022624_0678_3263	ACCGGTTGCTTTATTC
029570_0755_3219	ACCGGTTGCTTTATTCT
018929_0917_3388	ACCGGTTGCTTTATTCTT
018956_0664_2833	ACCGGTTGCTTTATTCTT
027268_1795_1264	ACCGTAGTATAGATT
018360_1174_0507	ACCGTCCAAAGGAGGCGAA
009912_0956_3900	ACCGTCTAACACCAG
030823_1142_1431	ACCGTGATGGTAAGACG
011224_0323_3011	ACCGTTNCTTTATTCT
015465_0454_3122	ACCGTTNCTTTATTCTTT
074070_1731_0924	ACCGTTTAATTGGAANGC
079637_1603_0586	ACCTAAAGAGAAGANGTCG
045628_1119_1946	ACCTCCGCGGGGTCGGTGG
009327_0247_1385	ACCTCCGCGGTTCGT
015136_1878_2588	ACCTGCAATNTTNTTTA
055616_1587_3773	ACCTNATAATAGTCA
059008_1198_0853	ACCTTAACAGAAGGAGAGTC
018394_0261_1157	ACCTTAATATTATGTGTG
015002_1303_1913	ACCTTACCGCGGCGC
021362_0792_4017	ACCTTTAATTATAACAT
027121_0764_1026	ACCTTTTACCTAGAAGTGATGTC
008740_0336_0519	ACGAAAGTCGGAGGTTCGAAG
013309_1717_1873	ACGAAGAAGTAATCTGCATAG
048163_1853_1470	ACGAAGAGCTGGGAT
031106_0821_0768	ACGAAGCCACAGAAGC
018174_1781_0292	ACGAAGCGAAGCGAGCGCA
003635_0445_0838	ACGAAGCTGTTCGATGAAC
000717_0253_1978	ACGAAGCTTTTCGTATTAAC
019455_0498_1987	ACGAAGGAGAGACGCAGTNTTCT
033701_0893_0195	ACGAAGGAGCTGGTGAG
020584_0746_0810	ACGAAGGGAACCAAGAGGTGGCCC
022878_1442_0309	ACGAATACAGAGAAGATTAGC
059616_1589_1447	ACGAATACAGAGAAGATTAGCATTT
047724_1592_0576	ACGACAGGAAGAGGC
018514_1210_2011	ACGCCATGCATGGCGTATGGNT
028502_1270_1510	ACGCCATTATCACACAA
010551_0250_1411	ACGCCCGGGGCATGA
049279_1292_2805	ACGCCGATCCGTAGC
020740_0909_2235	ACGCCGGGGTCGCGA
025233_0770_1157	ACGCCGGGGTCGCGGGGGTG
032005_0507_0956	ACGCCGGGGTCGCGGGGGTG
029712_0677_0989	ACGCCGGGGTCGCGGGGGTGGGG
012765_0500_1096	ACGCCGGGGTCGCGGGGTG
032949_0429_1449	ACGCCGGGGTCGCGGTTTTGG
024440_0500_1096	ACGCCGGGTCGCGGGGGTTG
074715_1613_1061	ACGCCGGGTCGCGGGGTG
013724_0236_1026	ACGCCGGGTCGCGGGTTG
002175_1831_0199	ACGCGCCGAGTCGTC
016945_1762_1151	ACGCGGAGAGGAACGCGTGTA
042188_1660_1758	ACGCGGCGGCGGTGT
040545_1640_1879	ACGCGGGGTTCCAGT
074086_1764_1364	ACGCGGTCTGAGTGGT
022551_0915_3430	ACGCGGTTAAACCGT
018669_1815_3281	ACGCGGTTTCGTCAG
036654_1366_0617	ACGCGTCATTGTGAGGA
069686_1817_1726	ACGCTGACCAGTTTC
076504_1831_0769	ACGCTGTCAATGTGAGTCTCAT
001529_0277_1615	ACGGACTCACTAAAC
047166_1700_2928	ACGGCAATTGCGCGC
029298_0781_0759	ACGGCCCTGGCGGAGCG
058724_1654_0334	ACGGCCTGGTCGTCGGTTGTGCG
033790_0862_2881	ACGGCGGCTTCTACTCTTTACTCTATCT
031838_0822_0550	ACGGGGATTGCAATTATT
015756_0300_0956	ACGGGGCACCCCCGG
013393_1890_1170	ACGGGGCCCGGTTTT
041376_1117_1660	ACGGGGCGGGTGGGGGCGGCGG
002243_0675_1840	ACGGGGGTAGTATGTTGCA
045266_1354_2012	ACGGGGTCGGGTGGGGTTCGGCGG
016344_0447_0915	ACGGGGTGTGGGGGT
015063_0385_1094	ACGGGTGTCGGGAGT
017419_0952_0719	ACGGTAGTGTATGTAAG
029651_0785_3387	ACGGTCCGTATTTTCCC
011142_1268_2116	ACGGTCCTCGGTGCG
010043_0665_2180	ACGGTGGCAGTCAGT
043953_0663_2182	ACGGTGGCAGTCATG
016388_1837_2025	ACGGTGGGTTCCAGT
013662_0876_2337	ACGGTGTCGTTTAAG
007246_0777_2256	ACGGTTAGTCGTTTAAG
029572_0676_2762	ACGGTTGCTTTTTCTT
007859_0413_2988	ACGGTTGTTCTTTTATTTTTAAC
027687_0826_3562	ACGGTTTGTCTTCGA
038040_1689_1464	ACGTAAGTAGTCAGT
032603_1890_2374	ACGTAAGTGGGCCCT
015555_0492_2477	ACGTACCGGGTTCTCT
027895_0492_2477	ACGTACCGGGTTCTCT
015577_0173_1992	ACGTACCGGGTTCTTCT
004408_0816_1144	ACGTAGAAGCGCGCT
007033_0783_0870	ACGTAGCACGTCGTCAGCTAC
044182_1622_1113	ACGTAGGATCTTACCC
015503_0688_3377	ACGTATAAATAAAAA
020681_1617_1605	ACGTCCAGGTGGAGAAG
056239_1575_1152	ACGTCCTTAGTGGCAGGAGGC
015472_1887_2209	ACGTCGANANAGTNCCA
021767_1122_2084	ACGTGAAGAAGGCCG
003903_0759_0629	ACGTGAGTTAAAGAAAAAGAG
078617_1736_1261	ACGTGCGCGTCGGGTCC
011725_0653_1407	ACGTGCGCGTCGGGTTCCC
005244_0773_1233	ACGTGGAGAAGTCTGAAAG
021824_0461_0339	ACGTGGAGGAAGTCTGAAA
077780_1755_0874	ACGTGGGATGCTGTGCTGTT
026240_1231_1527	ACGTGGGCGAGGACGGCC
014114_0756_2509	ACGTGGGTACCGGGG
040746_1113_4014	ACGTGGTAATTTTGG
050797_1785_2903	ACGTGTTATANCACCC
045638_1386_0595	ACGTTAAGGTCAAGGTGTA
043822_1741_0885	ACGTTAATAGTGGGTGTGTGAA
025467_0722_3265	ACGTTAGTATAATTCTTAA
034773_1576_0839	ACNGAGCCACGACGGGAGCNCCAGG
003930_0660_0592	ACTAAAAAGTCGTCG
051140_1878_2895	ACTAAATTTCCTTAT
077428_1592_1032	ACTAAGGAACGATGAGGTTGCG
029253_0494_1286	ACTAAGTAAGTAGAGAAGCTGG
015636_0796_1180	ACTAATAAGATGGACTGGCTCGT
005067_1826_2119	ACTAATNATGAAAATNT
013606_0442_1205	ACTAATTACATGACGCGGACACTAAT
032059_1222_1890	ACTACCGTGAAGACTTGGTAGC
016047_0257_0355	ACTAGAGCGAGGCCAGGGA
018584_0762_1368	ACTAGAGGAGAAGGACTGGA
008244_0712_1504	ACTAGATCTAGTGGC
009753_0635_1003	ACTAGCGTTGGTAAGAGTGTTGG
008326_0669_0054	ACTAGGAAGGCTGCTTCTCC
008229_0201_0410	ACTAGGCAGAAAGTAGGTCAC
004468_0266_0599	ACTAGTAAGTAGAGAAGCTGG
015687_0494_1286	ACTAGTAAGTAGAGAAGCTGG
036001_1294_3044	ACTAGTCTTAGTTAA
004867_0257_1372	ACTAGTGATGAGGTG
024397_0973_3763	ACTAGTTTTTAATATTN
032814_1600_3371	ACTANATTTTATATTAACA
005588_0496_3372	ACTATTAATTATATAATCTTT
009955_0415_3349	ACTATTAATTATATAATCTTT
014882_1252_3688	ACTCACCTTCCTAATCAAC
013900_0783_2077	ACTCACTAAGCATGC
057306_1660_1592	ACTCCCAAGACTTTTAAA
029170_0877_3184	ACTCCCCATTATCCCCANCAA
011591_0318_1701	ACTCCGCGTTTCGTTTGGTTT
013648_0386_2732	ACTCGTCTTTTCGTA
026940_1750_1087	ACTCTGTAATAGTTGTG
006776_0281_3002	ACTCTTTTTTATTAATTAT
021633_1274_0584	ACTGAAGGAATGCTG
020979_0892_1771	ACTGAGCCACGGCAGGAA
042765_1206_0344	ACTGAGCCATGACGGGAAC
003261_1129_3227	ACTGAGCCATGACGGGAAC
028391_0953_0321	ACTGAGCCTTCTTGGTGGA
035732_1697_1952	ACTGAGGAAGGTAAGTC
067143_1712_1546	ACTGAGTAAATGGAGGATAA
025065_0782_1010	ACTGAGTCATCTAAGGC
003491_0707_2160	ACTGAGTCATCTAAGTC
066166_1592_0549	ACTGAGTGAGGCCAGGGATG
058300_1677_1037	ACTGAGTGAGGCCAGGGTACG
002791_0482_0759	ACTGAGTGAGTCCAGGGATT
053111_1735_1173	ACTGAGTTAGAGAAGGA
057670_1671_0872	ACTGAGTTAGAGAAGGA
022823_0881_3714	ACTGGACTTGGAGTCAGAAGGC
013098_0741_0559	ACTGGACTTGGAGTCAGAAGGC
009884_0860_1700	ACTGGACTTGGAGTCAGAAGGC
030484_1428_0779	ACTGGACTTGGAGTCAGAAGGC
023347_1848_1555	ACTGGACTTGGAGTCAGAAGGC
048469_1104_0464	ACTGGACTTGGAGCAGAAGG
015603_0493_0656	ACTGGACTTGGAGTCAGAAG
018245_0376_0994	ACTGGACTTGGAGTCAGAAG
026974_0492_1572	ACTGGACTTGGAGTCAGAAG
029112_0493_0656	ACTGGACTTGGAGTCAGAAG
011787_0707_0475	ACTGGACTTGGAGTCAGAAGG
054113_1706_1058	ACTGGACTTGGAGTCAGAAGG
003835_0642_1373	ACTGGACTTGGAGTCAGAAGGC
076075_1669_0394	ACTGGACTTGGAGTCAGAAGGCA
014428_0492_1572	ACTGGACTTGGAGTCAGAAGT
002596_0656_2561	ACTGGACTTTTATCATAATTC
009460_0291_1069	ACTGGAGAAAGAAGGA
013119_0386_0707	ACTGGACTTGGAGTCAGAAGGC
079191_1767_0723	ACTGGGAGGATAAGGC
054805_1603_2119	ACTGGGGAAGTCATA
060355_1411_0502	ACTGGGTCACAGATGAG
014610_0666_0625	ACTGGGTCACTTGGGA
026583_0877_1522	ACTGGGTGTCTGCTAATCC
012369_0759_0401	ACTGGGTTAGAGCCAGG
022661_0842_0902	ACTGGTTGTGGTGGGGA
007522_0695_1837	ACTGGTTGTGTGGTA
026546_1866_2945	ACTGTACTTTTATTCATAATTTA
013138_0368_1424	ACTGTAGAGAAGGATCTACA
003689_0289_2041	ACTGTATTTTTAATGTC
012510_1399_1188	ACTGTTAAGGTGTGAAG
017506_0458_1244	ACTGTTGAGTCATGTTA
018865_0381_0996	ACTGTTGAGTCATGTTA
004620_1912_2860	ACTTAAGCACCCAGT
019606_0397_0362	ACTTAATCAGTTTAATATCTGAT
041768_1890_2897	ACTTACCATTATTCTTCTNTNA
021856_1142_1509	ACTTAGGAGAGTATGG
005871_0850_1985	ACTTAGTTTCCTGACG
046379_1449_1893	ACTTCCTTGTGGAGGTTCCG
061460_1412_0735	ACTTCTTAGAGGGACAAG
069410_1676_0569	ACTTGATGTCAGGGGCGTG
023552_1626_1738	ACTTGGAGAGTATGGATTC
040018_1659_1589	ACTTGGAGAGTATGGATTCC
026158_1168_2860	ACTTGGTCAATGACG
034927_1793_3461	ACTTTNTTTCTTTATTTTAAC
012960_0670_0870	ACTGGACTTGGAGTCAGAAGGC
050441_1628_2776	ACTGGACTTGGAGTCAGAAGGC
052857_1585_1183	AGAAAAGCAGAAATGCAGAA
031303_0839_0380	AGAAAAGGAGGGCCACCCCTCCCCAA
006176_0753_1970	AGAAAAGGTGTTGTC
030174_0712_3236	AGAAAAGTATTTCCG
007186_0308_1042	AGAAACAAGTGGTATTATGTTA
013584_1334_0115	AGAAACCGGAGCGCGATG
033932_1800_1476	AGAAAGAAACAAAGAA
051559_1163_2799	AGAAAGGAATAAACC
010330_1368_1733	AGAAAGGGAAGGCAGAG
019700_1702_3383	AGAAAGTTCATTATTC
050051_1132_3242	AGAAATANCAAAANAC
033818_1617_1261	AGAAATGAGAGTTCTTGG
031853_1775_1176	AGAAATGAGGAGGAGA
030546_1744_2011	AGAAATGCTGAAGGA
039871_1188_0747	AGAAATTTTATGAAGTAG
005480_0685_0446	AGAACAAGACAGTGAAGG
041003_0687_0448	AGAACAAGACAGTGAAGG
027175_1448_1096	AGAACACCAGTGAGCG
025867_1795_1219	AGAACACCAGTGAGCGAA
011829_0880_0497	AGAACACTGAGGAGAAAGA
022915_0934_1315	AGAACAGTGAGGACTGAGACC
017588_1265_2220	AGAACCAAGTGCAGGAGA
021583_0685_2535	AGAACCATCCACCAGTCAT
044714_1880_2349	AGAACGAAATTCTAGTTCAA
079470_1872_2846	AGAACGAAATTCTTATTTC
018034_0767_1157	AGAACGAGTGAGTTCGGAG
027807_0736_0804	AGAACGCTGTGGATGCGACCTT
008943_0665_1434	AGAACGGACCGAGTGGGGTCC
056604_1229_2502	AGAACGGCGTGTACGACC
027994_0757_0316	AGAACGTTGAGCGTGACCAG
074215_1661_0932	AGAACTATACTTTCAGGGATCA
055472_1294_1016	AGAACTGGCTTATGC
016834_0835_0410	AGAACTGGGAAATATTACGAG
032516_1658_1397	AGAACTTGGGGCTGT
077881_1739_0973	AGAACTTTGAAGGCCGAAG
063970_1811_1505	AGAAGAAAGATAGAC
023426_1376_0948	AGAAGAAGGCAGAGACTAGAA
007188_0781_1311	AGAAGAAGGTCGCAG
034109_0511_1424	AGAAGACAGAGTAGGTCTCAG
027843_0875_0285	AGAAGACGTGAGCAGGACATGGTCAAC
036732_1130_0693	AGAAGACNGGGTTGTCCCGAGAG
026171_0786_0850	AGAAGAGACAAGTCGTAACA
010064_0757_1067	AGAAGAGACAAGTCGTAACAAGG
069137_1736_0764	AGAAGAGACAGAACGAGCGG
011934_0252_1136	AGAAGAGACGTGGATTGAAC
026933_0924_1103	AGAAGAGAGAAGAGAGA
009031_0886_1317	AGAAGAGAGAGAGAGAGAGAGAT
036284_1441_0175	AGAAGAGAGATGAGAGGCATCT
026827_0970_1848	AGAAGAGAGCGAGAGCAGTGCTT
078925_1721_0838	ACTGGACTTGGAGTCAGAAGGC
012476_0940_1969	AGAAGAGATGCCCTT
060135_1625_0807	AGAAGAGCCTGAGAGAAACG
055257_1894_1304	AGAAGAGGAAGTATGA
011820_1261_0315	AGAAGAGGTGTACCTACC
032150_0959_3659	AGAAGATAAATTAAAATA
043990_1283_1395	AGAAGATAGAAGAAGAA
033947_1393_1289	AGAAGATCAGGATGGCA
012590_0841_2902	AGAAGATCCCACAAA
045177_1582_3351	ACTGGACTTGGAGTCAGAAGGC
008042_0644_1283	AGAAGATTGAGGGTTCGTTCCCT
004464_1354_1488	AGAAGCAAAGGAAGTGGC
081392_1716_1256	AGAAGCAAAGGATGTCTTCC
015986_0505_1029	AGAAGCAACGAGGACTGCGC
039005_1136_0219	AGAAGCAGTTGGGATG
014659_0339_2739	AGAAGCATCTTTATCTAA
042989_1691_2884	AGAAGCCTANANAAAC
005488_0893_1361	AGAAGCCTGTGAGATG
050547_1152_1244	AGAAGCGAAGGTAGA
058286_1285_0733	AGAAGCGTGGTGCGGCA
040958_1409_2418	AGAAGCGTGTTGCGGCA
019663_0957_1029	AGAAGCTCTCCCAGT
044149_1447_0973	AGAAGGAAGGAACAGA
024447_0764_0167	AGAAGGCAGAGGGAGGTG
005600_0676_1388	AGAAGGCCTGTCCAAGGTTCAGTCTG
054013_1416_0858	AGAAGGCTGAAAGGTGACGAA
011983_0826_1590	AGAAGGGAGAAGGAGTTCAAG
001133_1259_1950	AGAAGGGCGGGTTCG
031603_1241_1670	AGAAGGGGAGAAACACCA
058820_1143_3859	AGAAGGTACTTTATCTTTC
016223_0728_0441	AGAAGGTAGTAGGTTGCA
030840_0828_0421	AGAAGGTAGTAGGTTGCA
082010_1614_1239	AGAAGGTAGTAGGTTGCANAGT
011156_0777_1208	AGAAGGTAGTAGGTTGCANAGTT
024464_0912_0530	AGAAGGTAGTAGGTTGCATAG
025107_1587_0213	AGAAGGTAGTAGGTTGCATAG
001145_0806_1694	AGAAGGTAGTAGGTTGCATAGT
010010_1149_1369	AGAAGGTAGTAGGTTGCATAGT
038719_1389_0354	AGAAGGTGAGTAGGTCCTTC
054423_1681_1119	AGAAGGTGCTGTGGCTCATTGC
013964_1349_1360	AGAAGGTGGTGAAGT
067481_1614_1782	AGAAGGTTAGGAAGAGC
027167_0493_2758	AGAAGGTTATTATTTTNTCATATTT
064154_1573_0612	AGAAGGTTGAGAAGTGAC
026997_0498_1417	AGAAGTAAGAAAGATGTGTA
060206_1211_0797	AGAAGTACCACCTTGGAGAA
058798_1395_0749	AGAAGTAGACCACTCTGGTGA
012825_1729_2385	AGAAGTATTAGTGTG
054402_1218_1346	AGAAGTATTGTCATA
015810_0496_2989	AGAAGTCAAATAATATAAAAA
036936_1424_1040	AGAAGTCAAGTCAAGGANG
020006_0940_0317	AGAAGTCAATGCAGGAGAC
031831_1746_1488	AGAAGTCAGGTAGGA
051724_1728_0650	AGAAGTCAGGTAGGA
012476_0508_1915	AGAAGTCGTAGAAGG
023955_0508_1915	AGAAGTCGTAGAAGG
045063_1303_0581	AGAAGTCGTGCAAGGGCCGC
001150_1132_0268	AGAAGTCGTGCAAGT
014204_0340_2524	AGAAGTCTATCTNTTTTTAAAC
013629_0752_1005	AGAAGTCTCAGGAAATG
023752_0912_0355	AGAAGTCTCCTGGATCAC
018088_0728_0253	AGAAGTCTCTGGCATCC
028646_1435_2395	AGAAGTGAATTGCTCATC
018441_0476_1485	AGAAGTGAGAGAATAGGA
009777_1188_1769	AGAAGTGGAAGAAGCA
032064_0498_0457	AGAAGTGGCAGAGACCGG
008064_0785_1778	AGAAGTGTAATAGGTTCC
014097_0912_1936	AGAAGTGTAGTGAAGG
032545_1624_1373	AGAAGTGTCAGGAAGTG
064906_1929_0848	AGAAGTGTTGCTTTCTA
000961_0169_0984	AGAAGTTAGTTGGTACGAG
013234_1905_2014	AGAAGTTCGTCTGCG
012001_1376_0288	AGAAGTTGATTAGTGG
025563_0958_1616	AGAAGTTGGAGGGTCA
071153_1771_1137	AGAAGTTGGTTGAGTACA
019631_1290_0559	AGAAGTTGTCCAGAGTGC
011260_1702_2122	AGAAGTTTGATGGTTAA
019004_0933_1717	AGAAGTTTGGAGGGTTCA
016613_1718_3490	AGAANATTATTTTATTTA
010846_0273_0694	AGAATAAGAGAAAGAGAA
056105_1437_1912	AGAATAAGGAAGTTTG
005909_1454_0558	AGAATAGATGGAGGGA
017311_0816_0314	AGAATATTAGGGATGCTG
046414_1397_3464	AGAATATTATNTTACTTTTACC
024416_1694_1392	AGAATCTGAAGCAGATGGA
085079_1668_2674	AGAATCTNAGAAGATTT
022936_0910_1069	AGAATCTTGATGATGCTGCA
051919_1742_0831	AGAATCTTGATGATGCTGCA
004228_0662_1364	AGAATCTTGATGATGCTGCAT
004854_0203_0558	AGAATGAAGGTATTGCACC
003671_1330_1825	AGAATGAGCTTGAAAGGATCACAA
013601_1352_1507	AGAATGCTTAGTATGACGTA
071524_1634_1032	AGAATGTGAAGGAGGAAGAA
002457_0376_2372	AGAATTATATNAATAA
011010_1878_1075	AGAATTCATCAAGCTTCACAGC
026823_1135_2168	AGAATTCCAGTCAGC
045915_1223_1119	AGAATTGAATGACGAGTAC
028540_1348_0119	AGAATTGACGGAAGGGCACCA
016556_0712_0775	AGAATTGGAGGAGGCACA
005800_0792_2279	AGAATTTAATACAGTTAAATTCC
065345_1829_1340	AGAATTTAGTTGTCTGGCAG
023122_0932_1006	AGACAAGTTAGTAGGG
031184_1238_0303	AGACACGGAGCTGAAGGCAG
048272_1423_1284	AGACATGGCACGGATGAC
023088_1243_1409	AGACCAGCGTGATGAGAAG
029948_1680_1799	AGACCAGCTGAAAGAGAGGTAG
007928_0710_0502	AGACCAGTAGGTGAGCCAGGCA
003088_0838_1086	AGACCATGTCTGTGACCTACAC
048900_1233_0944	AGACCCTATATGCCG
026904_0659_0448	AGACGAGGATGAAGGA
005463_1668_0116	AGACGAGTATCCATGAGGATGCAAG
003917_0665_0523	AGACGCGAGCCGGGCCCT
074691_1675_1419	AGACGGAGAGAGAGGCTGCTC
018550_0250_0488	AGACGGTCGGCGTCCCC
007939_0707_2597	AGACGTCCAATAGTA
021703_0969_1009	AGACGTCCTGAAGAAGAAA
026209_1119_0550	AGACTATGGATGTCCG
018351_0856_0128	AGACTCGCAGAGGGGGCGAGGC
002901_0241_2100	AGACTCTTTTTTCAGTTTTTTT
023272_0938_1158	AGACTGAGCCGGAGCTGGCTGCTTA
031259_1170_1057	AGACTGCCAGTTGAAGAACNG
069054_1416_1011	AGACTGCCAGTTGAAGAACNG
066569_1741_1558	AGACTGCCAGTTGAAGAACNGT
071438_1588_1197	AGACTGCCAGTTGAAGAACNGT
096731_1679_0564	AGACTGCCAGTTGAAGAACTG
013943_0744_0233	AGACTGCTCTGCAGGGACA
041019_1768_1282	AGACTTTTGGAAGGCGGT
009178_1709_0339	AGAGAAATAGGAAAGGTA
005417_0277_1109	AGAGAAGTCAAGGTGG
050230_1238_4027	AGAGAATTTAATTTATC
019332_0434_0675	AGAGACCGGATGATGC
013918_0487_1705	AGAGACGGACCAGGG
009217_0401_1647	AGAGAGAGAGCAGTAAAT
024626_0803_0458	AGAGAGGACACTTCAA
005874_0792_1536	AGAGAGTGACAGGAGCA
026057_0748_1054	AGAGAGTTTAGAGAGGC
041086_1898_2426	AGAGANCTTGTCAATCTTCTTCTTCT
003666_0278_1021	AGAGATAGGGTTAGGTTGCTC
026427_0209_1329	AGAGCAGCTGGTAAGTAT
034746_0788_1391	AGAGCCACCGCCCGTCCCCGCC
027595_0944_1304	AGAGCGGCCGGGCCCGGTGG
025237_0637_1347	AGAGCGGCCGGGTCCCGGTGG
022984_0673_1638	AGAGCGGCCGGTCCCGGTGG
013468_0448_0829	AGAGCGTGGCCCGTCGGGTT
025281_0780_1228	AGAGCTGCTGGTCAG
034967_0744_1202	AGAGCTGTCCAAGGGATG
020048_0657_2540	AGAGCTTCCTTTTTCCCCGTTGT
031057_0843_2893	AGAGGAATTAAATAA
014160_0480_1128	AGAGGACTTGAACATGAAAA
047710_1642_1861	AGAGGAGAAGGAAGC
000452_0634_0742	AGAGGCAAAAGAGATGAA
013000_0906_0355	AGAGGGAGATGTGTTGCTC
009252_0779_1703	AGAGGGCTCGCGCCGAG
033691_0785_1349	AGAGGGCTCGCGCCGAGGCCGTT
006135_0398_0577	AGAGGTAGTAGGTTGCATAGT
011729_0378_0818	AGAGGTAGTAGGTTGCATAGT
012392_0644_0332	AGAGGTAGTAGGTTGCATAGTT
016156_0762_1574	AGAGGTAGTAGGTTGCATAGTT
025469_0742_1039	AGAGGTAGTAGGTTGCATAGTT
041685_0642_0330	AGAGGTAGTAGGTTGCATAGTT
016913_0791_2144	AGAGGTAGTAGTTGCATATTTT
009790_0696_0525	AGAGGTCTGTTTTTGAGGATA
052372_1154_3923	AGAGGTTATTATTTTCATAT
020268_0918_2599	AGAGTAGTAGGTTGCATAGTA
063203_1604_3686	AGAGTAGTAGGTTGCATAGTA
035362_1714_3418	AGAGTAGTAGGTTGCATAGTA
027279_1606_3831	AGAGTAGTAGGTTGCATAGTA
024882_1856_2969	AGAGTAGTAGGTTGCATAGTA
078786_1645_3692	AGAGTAGTAGGTTGCATAGTA
009935_0824_3676	AGAGTAGTAGGTTGCATAGTA
033927_0506_3368	AGAGTAGTAGGTTGCATAGTA
010105_0865_3958	AGAGTAGTAGGTTGCATAGTA
022517_1631_3651	AGAGTAGTAGGTTGCATAGTA
025326_1902_1812	AGAGTAGTAGGTTGCATAGTA
041016_1415_2328	AGAGTATTTAAGTCCAAG
006539_0743_0705	AGAGTCTGTGTCCTCTTAA
017619_0498_0457	AGAGTGGCAGAGACCGG
002808_0283_0931	AGAGTGTTGGAAACA
001162_0320_1860	AGAGTNTTATAAGTTGTTC
024556_1740_3330	AGAGTTAAATATTTTT
003829_0465_2926	AGAGTTATTATTTTNTCATATTT
005240_0171_2241	AGAGTTATTATTTTTTCATATT
020509_0830_3176	AGAGTTTAATCTTAACTCC
002063_0284_2292	AGAGTTTTTAACATT
005095_0683_2905	AGAGTTTTTCATAATTTTT
023875_1823_3303	AGANATTTTTTCATTTC
009353_0492_1303	AGATAAAAAGTTGAGGTA
018199_0492_1303	AGATAAAAAGTTGAGGTA
018210_0471_3223	AGATATAATCATAAAAA
016607_1645_3331	AGATCAAATTANCATTTA
024446_0709_1745	AGATGAAGCTGAGAAAGTTT
017736_0510_0732	AGATGAAGTAGGAGGTGGA
032229_0510_0732	AGATGAAGTAGGAGGTGGA
064646_1843_1360	AGATGATGCAGAGCG
021380_1898_2706	AGATTATTATTTCATTTCT
012579_1704_0308	AGATTGAGCATCTGAGAGAAAAT
016002_0467_1083	AGATTTCCGTGGAGAGGAACAAC
029530_1721_3229	AGATTTTTTATCACC
016622_1253_3918	AGCAAAATAATTTCG
037998_1705_0799	AGCAAACGAAGGAAA
019098_0344_0343	AGCAAATTCGTGAAGCGTTCC
020955_0783_1208	AGCAAGTTAGTAGGG
016874_0408_0444	AGCACAGACCGGTAA
056251_1584_0776	AGCACTCGGAGGAGTTGGAGAA
068240_1693_0752	AGCACTGTGATGAGAGAGAA
042032_1200_0605	AGCAGAAGGAAGAGGAAGCACAA
008427_0242_1023	AGCAGCATTGTTACATGGCTATTT
004308_0251_1525	AGCAGCATTGTTACATGTCTATTT
030185_0791_0925	AGCAGCCGCGGTAGT
040169_1677_0769	AGCAGGAGGTGTCCG
027236_0845_1051	AGCAGGGAGCCAGGACCCAGCA
007145_1359_1852	AGCAGTGAGTTTGCG
023444_0837_1461	AGCAGTGCAGAGTCAGC
012170_0469_1060	AGCAGTGTAGGAGCGT
012817_0883_0059	AGCAGTGTTATAGGTTGC
003214_0656_1437	AGCAGTTCTGGGGTC
034900_1729_0899	AGCATATTAGTCATA
045889_1700_3188	AGCATCTCAATCCCTCTTC
015853_1885_2142	AGCATCTCCANCAAC
010876_0172_2581	AGCCAAATTATACATATAC
055815_1108_1475	AGCCAAGGTTCGAACCC
024688_1807_2608	AGCCACCCTTCTTCGTGTTCT
012949_1298_0998	AGCCAGGGATTGTGG
007746_0437_1723	AGCCAGTCAATGAATCTGT
013367_0863_2291	AGCCAGTCAGTCAGT
005589_0785_1240	AGCCCCGGAGGAGGA
008080_0255_0536	AGCCCCTCGTAGGGAGGATCCGTA
027542_0738_0773	AGCCCGCGGGGTTTGGTGTCG
056903_1759_0829	AGCCCTGAGAGTGAAGATG
076934_1623_3273	AGCCCTTTCTCANCG
030290_0975_2382	AGCCGGCAGCCTGG
030531_0872_2540	AGCCGGCGTTATCCCCGGTTAG
032706_1872_1080	AGCCGGGTGCGCAGT
022006_1161_0457	AGCCGTGGTGGAGGTG
032904_1691_0673	AGCCGTGTCTGCCGT
061097_1721_2706	AGCCTCTTTTTGATTAT
019792_1612_1578	AGCCTGGACCACAGTAGGA
016816_0872_1137	AGCCTGGGGTGGAAGAA
005553_0252_1077	AGCCTGTCACGCGTC
042900_1429_0150	AGCCTTAAAGATCATTAC
061206_1223_0855	AGCCTTTTAAATGAGAC
016006_0351_0209	AGCGATGTTGAGCATT
001164_1837_0205	AGCGATTAAGGACCATCGG
005957_1898_1402	AGCGCAGAGACGCANCC
026399_0843_0440	AGCGCCCTGGAGCTGAC
017947_0357_0604	AGCGCGCCCCGGCCGCGCGCGCGCGCT
021874_1716_2457	AGCGCTTTAAACTAG
034192_1660_0540	AGCGGCCGGGCCCCGGTG
003371_0850_1457	AGCGGCCGGGCCCCGGTGGCGG
054179_1206_0902	AGCGGCCGGGCCCGGTGGC
000746_0252_1403	AGCGGCCGGTTCACG
009387_0726_2256	AGCGGCCGTTCCACG
023344_0923_2473	AGCGGCCGTTTCCCCCGTTGGC
033696_0967_2815	AGCGGCCTTTCCCCA
013929_0478_2285	AGCGGCCTTTTCCCG
022043_1830_2873	AGCGGCCTTTTCCCTTTNTC
015313_0323_1180	AGCGGCGGCGGCGAC
016140_0496_0908	AGCGGCGGCGGCGAC
017102_0455_1278	AGCGGCGGCGGCGAC
017424_0456_0857	AGCGGCGGCGGCGAC
029903_0496_0908	AGCGGCGGCGGCGAC
008667_1364_1475	AGCGGCTGAAGGTGCC
039253_1597_2079	AGCGGCTGCAGTCGT
005926_1385_1357	AGCGGGAGAGATGAC
068715_1706_1254	AGCGGGAGAGGCAAGGCCCACGG
021739_0761_1091	AGCGGGGCGCGCGGTCGCCCGGGGTACG
034348_0973_0811	AGCGGTATTGAGAGCCTG
000552_0816_1945	AGCGGTCGCGTCCAG
025848_1217_2372	AGCGGTCGCTCCCTG
011700_0278_1138	AGCGGTCGGCGTCCA
045479_1867_1119	AGCGGTCGGCGTCCA
063088_1753_1371	AGCGGTCGGCGTCGA
012641_0913_0551	AGCGGTCTGAGTGGC
034181_0918_3012	AGCGGTCTTCTTCCCC
022703_0976_1477	AGCGGTGGTGTAGGTTGCAG
053707_1272_1157	AGCGTCAGAAGGAAT
000800_0249_1758	AGCGTCATAGTTAGATTCAT
029251_0681_0591	AGCGTCCAAGAAGAGCCAAG
019057_0340_2942	AGCGTCCTTTTCCCCTTTTNTTCTT
005497_0699_2750	AGCGTCTAAAATNTTCTTCTTCT
016099_0848_3410	AGCGTCTCTTCTCTT
005475_1420_2048	AGCGTGGAATCAGATCAGT
073334_1643_1200	AGCGTGTGATGGTGCC
020497_1891_2308	AGCGTTCTGATTNTTCT
059199_1306_0796	AGCGTTGGATTGTTCAC
014354_1713_0261	AGCGTTGGATTGTTCACC
045210_1702_0793	AGCTAAGCAGGGTCGGGCC
006408_0233_1654	AGCTACATCTCGCTTCTGTCT
011002_0367_1582	AGCTCACACAATTAAATATGGTAGATT
037964_1834_1644	AGCTCAGGAGGGATANCGCC
069204_1915_2231	AGCTCCTTTCCCGTTCTTCT
045051_1734_1415	AGCTCTGGTTAGTGGTTC
008600_0413_0906	AGCTCTTGTGGACGCGTG
008511_0397_0497	AGCTGAGTCTTGGGAAGGAAC
024985_0757_0370	AGCTGAGTGTCCCGCGGGGCCCGA
042884_1418_1009	AGCTGCCAGTTGAAGAACNG
049183_1338_1362	AGCTGCCAGTTGAAGAACNG
039464_1653_0810	AGCTGCCAGTTGAAGAACNG
072562_1629_1225	AGCTGCCAGTTGAAGAACNG
027927_1677_0566	AGCTGCCAGTTGAAGAACNGT
024804_1268_1587	AGCTGCCAGTTGAAGAACTG
012096_1875_0803	AGCTGCCAGTTGAAGAACTGT
028598_1607_1734	AGCTGCCAGTTGAAGAACTGT
039468_1618_1747	AGCTGCCAGTTGAAGAACTGT
040821_1766_1793	AGCTGCCAGTTGAAGAACTGT
014626_1728_2098	AGCTGCCAGTTGAANAACTGTT
059602_1818_0892	AGCTGGACGAGTGTC
027896_0840_0875	AGCTGGAGGGTACTA
004629_1257_1727	AGCTGGATGGCGGCG
020269_1656_1449	AGCTGGTAGAGGGCC
006374_0645_0501	AGCTGTAGGAAGAAGCTTG
010098_0794_1548	AGCTGTGGTGTAGGTTGCAG
062610_1176_1100	AGCTGTTAAAGAGGTTGG
017880_0734_3553	AGCTTACTTAATATATATC
025305_0735_0559	AGCTTAGCTAATGATGGC
030208_0947_3685	AGCTTATCTAATTATTTC
036404_1675_1481	AGCTTGATCAAAAGGAAGAAAA
003638_0738_0505	AGCTTTGACTTCAACG
019974_0791_3013	AGGAAAAGAATTTCA
048838_1702_0472	AGGAAAAGTGGATCTGTAAACC
056094_1254_1308	AGGAAACAGCAGGAAACCA
054098_1428_1001	AGGAAAGGAGAAGATTGCACA
024532_1861_1295	AGGAAAGGGCGTGAAAATG
023663_0865_3142	AGGAAAGGTAAATTA
032849_1845_0831	AGGAACAAACAGAAGACC
068979_1585_1749	AGGAACCAGAGGATA
017454_0505_1474	AGGAACCTGAAGGTGTG
031867_0505_1474	AGGAACCTGAAGGTGTG
008263_0725_2202	AGGAACGAGAGTTAGAGAAC
017176_0843_1244	AGGAAGAAAAAGGAAGCAGA
050598_1364_1003	AGGAAGAAGAATTGGC
046320_1407_0209	AGGAAGACGCAGGCGCG
025354_0893_0309	AGGAAGAGGCAAGATGC
052907_1305_1567	AGGAAGANGGCCAAGGAGGAGCC
009299_0642_1280	AGGAAGCAGCAGAGCAAGAAG
012180_1798_1725	AGGAAGGAAGAAGTGCAAACA
055369_1355_1061	AGGAAGGAGTATGTGCAGTG
025908_1921_1915	AGGAAGGANAAAGAT
032426_0945_0846	AGGAAGGATCAGGAGCTTGCCGTTCCTCCT
014141_0330_0539	AGGAAGTAAAAGTCGTAACA
010460_1426_0679	AGGAAGTACAGCACG
011870_0811_1042	AGGAAGTCAGCCAAGAGCG
023956_1297_0075	AGGAAGTGTGCTTAGG
043059_1915_2787	AGGAAGTTCTATTAATTNTTAA
040280_1361_0516	AGGAAGTTGATGGTGTC
076243_1652_1049	AGGAAGTTGTGTTGA
029448_0876_0407	AGGAATTAGTAGGATTA
019546_0302_0705	AGGACCAGGGATCAAAC
009780_0780_0208	AGGACGCCGCCGCCACC
013261_0422_0457	AGGAGACTGAGGAGCGGC
009701_0750_0333	AGGAGACTTGGAGGAAA
042248_1720_0547	AGGAGCCGAGCCGTC
003710_1873_2046	AGGAGGAAATTATTTGATAACA
032394_0800_2905	AGGAGGAGGTACCCC
030692_1259_0544	AGGAGGGCCACCCTCCCAA
049081_1741_0629	AGGAGGGCCTTTGCG
020280_0691_2213	AGGAGGGGTCTAAGTTCT
001607_0232_1045	AGGAGGTGAAAGAAAAAGGA
002623_0382_1993	AGGAGTCTAACACGTG
038298_1871_1478	AGGAGTGCAGGAAAA
022582_0924_2866	AGGAGTNTTATTGAG
048940_1592_1475	AGGAGTTGTGGACCA
017055_0669_0547	AGGATCGGTGTTCCTGAGA
036896_1797_1837	AGGATNTCTTCCTGGTC
008403_0673_0828	AGGATTGTGGTTCGTGTCCCAC
010833_1662_2202	AGGATTTANAACACA
014867_1831_2764	AGGATTTATCTNTTTA
005831_1213_1844	AGGCAACAATGGATGCAC
058488_1766_0923	AGGCAAGGAGAAATC
027189_1178_0202	AGGCAGAAGATCAGCTG
047170_1666_1017	AGGCAGGAAAGGTAG
022496_1721_3257	AGGCATCTTTTTCTTTACA
014375_0649_1521	AGGCCAGGTCGTGGTGGTTGC
025748_0936_2511	AGGCCCCGGCCTTTG
056751_1341_0603	AGGCCCTAAGCAGGGAGTCA
007975_0671_3758	AGGCCGAAGTGGAGAAGGGTT
008717_0924_0945	AGGCCGAAGTGGAGAAGGGTT
052843_1838_2865	AGGCCGAAGTGGAGAAGGGTT
034093_1155_1106	AGGCCGGTCGGAGCAGGAGC
014556_1429_0379	AGGCGAGTCTGTCAAACA
040430_1167_2604	AGGCGANCTGTGGTT
010780_0372_1405	AGGCGCCGCCGCCACCCT
024270_0741_1325	AGGCGCCTGGAGGTGCGTGT
007444_0168_0425	AGGCGCGCCGGTCCCC
030023_0883_3317	AGGCGCTCCTTTGAT
005692_0780_1257	AGGCGTGCAAGGGACGATGC
014317_1388_0667	AGGCGTGTTGTGCTGA
018383_0959_2677	AGGCGTTTCTTCCTGGT
028455_1720_3511	AGGCTATTTATCAAA
060799_1774_3311	AGGCTCTCTTTATTTAAAT
018872_1847_1930	AGGCTNACTGTAATG
030422_0886_2688	AGGCTNTTNTTAAGTAG
000216_0657_1651	AGGCTTGGTCAGCCGGTC
026967_0753_0694	AGGGAAAAAGTCAGT
018679_0839_0419	AGGGAAGAGTCACTGAAC
005889_0843_2144	AGGGAAGTGGTCTCG
010538_0441_0909	AGGGACAGGTGTGACCGTGAAC
016247_0346_0885	AGGGAGTCGGTCGCGG
012766_0662_0406	AGGGCAAGGAGGAGA
024209_0919_1748	AGGGCCACGGTGCGGGTCGG
044997_1239_1444	AGGGCCACGGTGCGT
008076_0428_0622	AGGGCCTCTCCCGCCCGTCGCCCG
019647_1715_0422	AGGGCGGGAGCGGCCGG
012281_0287_1339	AGGGCGGGAGCGGTCCGG
018760_0913_0330	AGGGCGGGAGGCGGCCGGGGGCC
018344_0356_0997	AGGGCGGGCCGCGCGACG
040429_1830_2584	AGGGGAAGGTGTGTC
012334_0889_0293	AGGGGATTCGGCCAGGGGC
032249_1667_1882	AGGGGGAAGGGCGGC
019489_0888_1408	AGGGGGAATTTCGGCCAGGGGC
001767_0635_1270	AGGGGGGTAAGGGCG
018254_0284_0849	AGGGGTACGAAGAAGAGATGC
022542_1737_1651	AGGGGTCTGCGCTTT
069512_1665_0935	AGGGGTCTGGGGGTTGGCGTC
037109_1583_1818	AGGGGTCTGTGCAGT
006729_0804_1367	AGGGGTTACGTGGGGGTTGGCGTC
017011_1346_1366	AGGGGTTCTGGGGTGCGTC
018083_0875_2342	AGGGGTTCTGGTCGT
028612_0955_0449	AGGGTAAGCAGAGACCGG
072135_1596_0701	AGGGTAATACGAGTAGCNGCG
060971_1598_1787	AGGGTACAAGGTGTGNGTGA
003255_0675_1342	AGGGTCGGAGAGGAGCAGC
012365_1760_1605	AGGGTCTGGAAAGGTC
030006_0816_0798	AGGGTGAGTTCTCTTG
066553_1710_0424	AGGGTTCCAGGACGGTGACCAG
068669_1888_2215	AGGGTTGATNTTGATTTC
010311_0927_1782	AGGGTTGATTCGGCA
056851_1388_0764	AGGGTTGGTGGATGTG
051168_1805_0997	AGGGTTGGTGGGAGGGCCA
001016_0646_1872	AGGGTTGTGTTGCGT
064859_1863_2334	AGGGTTGTNTTTATG
063248_1637_3196	AGGGTTGTTTTTTATTTCCA
028829_1312_1487	AGGGTTTGAGAGTCCCAG
021806_1095_3952	AGGTAAGACTCATTCTCT
021973_1229_3116	AGGTAAGACTTCAATTTC
044084_1633_1118	AGGTAAGGACAGGAC
039200_1912_2909	AGGTAAGGTTATTAATAAC
022589_0658_2803	AGGTAAGTATTTTTTTACA
061511_1572_3456	AGGTAAGTCTTCAATCC
031234_0745_0224	AGGTACATGAGGCGGC
006305_0889_1653	AGGTACGCCGCCGCCACC
027110_0970_1512	AGGTACGGAACGGAGC
012846_0294_0663	AGGTACTCCAGTAAGGTG
019095_0637_2734	AGGTAGCCTTATAAC
004075_0371_1570	AGGTAGTAATGTATTAA
025179_0735_3167	AGGTAGTCTCGTCGT
010915_1874_1254	AGGTAGTNTAACAGACTC
019957_1714_0930	AGGTCACCAAGTCTA
008667_1861_1616	AGGTCACCAGCTGAC
063251_1690_0743	AGGTCAGAAAGGTGTTGCA
079144_1659_0941	AGGTCAGGAAGTGAT
040224_1312_0933	AGGTCAGTTGAAGGTG
012199_1228_0440	AGGTCAGTTGAAGGTGA
021163_0706_0962	AGGTCCATTTGTAGGAGAACG
035174_1713_1909	AGGTCGCGCCGTCGA
022247_1592_0652	AGGTCGCGGGTTCGTTCCCGTACGGG
026798_0812_3044	AGGTCGGCTTTTTGC
018135_1745_0258	AGGTCGTCTGGATGA
014133_0492_2518	AGGTCTCCTTNTCTGTTCTCC
012287_0770_1504	AGGTCTGGCCGTGAAGG
007844_0344_2542	AGGTCTTTTTTAATTAATNTAA
012268_0400_0948	AGGTGAAGGACGGATG
029717_0637_0807	AGGTGAAGGACGGATG
025565_0746_0470	AGGTGAGGAAGGCGTGGTGA
020994_0904_1573	AGGTGGTGAGCGAGCATGGTT
003482_0790_1942	AGGTGTAGGCTGGCGGCTACAGCTCCTT
043602_1744_1618	AGGTGTCGGGTTAAGGCGG
050644_1132_1947	AGGTTACCACGTGATGG
012484_1355_2957	TGAGGTAGTAGGTTGTATAGTT
001120_0684_2398	TGAGGTAGTAGGTTGTATAGTT
014306_0634_2617	TGAGGTAGTAGGTTGTATAGTT
032787_0725_3328	TGAGGTAGTAGGTTGTATAGTT
082557_1692_0841	TGAGGTAGTAGGTTGTATAGTT
055673_1123_2011	TGAGGTAGTAGGTTGTATAGTT
011717_0885_3649	TGAGGTAGTAGGTTGTATAGTT
031529_1290_3582	TGAGGTAGTAGGTTGTATAGTT
069788_1621_3559	TGAGGTAGTAGGTTGTATAGTT
053723_1639_3069	TGAGGTAGTAGGTTGTATAGTT
017100_0728_2452	TGAGGTAGTAGGTTGTATAGTT
091163_1822_3039	TGAGGTAGTAGGTTGTATAGTT
003093_0653_1255	AGGTTTAAGTGAGAGGCA
024088_1664_0109	AGGTTTGACGCAGGGAGAAT
043952_1123_0838	AGTAAAGTGGGACGAGAG
018417_1749_1795	AGTAAATCAGATGCAAATGAGATT
057220_1260_0507	AGTAACGCACGGCCGGTACAGNG
066054_1222_1277	AGTAACTCATGATGCG
092690_1799_2518	AGTAAGCACTTAGTAGT
081256_1596_2460	AGTAAGGAGAAGTCCTCCCCC
000636_0401_1276	AGTAAGGTCAGCGTA
008061_0728_0305	AGTAAGGTCAGCTAAGC
006323_0809_2143	AGTAAGGTCAGCTAAGCTA
012685_0695_1822	AGTAAGGTCAGCTAAGCTA
070045_1775_1025	AGTAAGGTCAGCTAAGCTA
015792_0719_1690	AGTAAGGTCAGCTAG
004299_0757_2339	AGTAAGGTCANCTAAGC
014878_0486_2570	AGTAAGGTTCATCTA
013534_0319_1285	AGTAAGTACAAAGTACTTAA
023734_1438_3602	AGTAAGTATTACTATTATTT
066445_1593_3552	AGTAAGTTAACAAATTAACTTAA
014510_0480_3294	AGTAAGTTNTTATATATNTT
040657_1232_0569	AGTAATAGTGGATTACA
023717_0830_3745	AGTAATCCTCTATTATT
034732_0494_2530	AGTAATCTTATCCAATNTATTTT
056925_1113_1526	AGTAATTCAGGANAGGT
019613_0861_0101	AGTAATTCAGTGAGCG
005627_0696_0937	AGTAATTCGAGCAAGGAAGA
011385_0830_3585	AGTAATTTTACTTAA
056743_1182_1265	AGTACATTGCTGTAGTCAGGC
058809_1573_2055	AGTACATTGGAAGATACA
067334_1721_0590	AGTACGCACGGCCGGTACAGTG
031569_0929_0326	AGTACGCCTGGAGCAGNGG
066496_1156_2306	AGTACGGAGGTTCGAA
031938_0898_0384	AGTACTGAGCCGGAGCTGGCTGGCTTAG
052560_1153_0248	AGTACTGATGTGGCTTA
017546_0223_0957	AGTAGATGATGGTTGCACAAGTTTTTTTT
005832_0182_0721	AGTAGCTGGCACTTGGTAAGCC
071109_1641_1601	AGTAGGGAAGGTCTC
028717_1253_0701	AGTAGTGAGTGAATAGAGA
010874_0482_1061	AGTATAGAAGAGCTGAA
017856_0340_1031	AGTATCGTAGCCAATGAGGTT
012424_0326_1192	AGTATCGTAGCCAATGAGTTT
014090_0484_1168	AGTATTCAAGAAGGCACC
016304_0354_1498	AGTATTCAAGAAGGCACC
006422_0184_2710	AGTATTCCCTTATTTTCTCAT
052684_1186_0788	AGTCAAACTTGGTGGAAAG
039585_1720_1166	AGTCAAAGAGAAGAGTGAGT
055740_1367_0566	AGTCAGAGGAAACGA
026908_0491_2216	AGTCAGCAGCGAGTA
046573_1446_0794	AGTCAGCTATAGGAAAGGC
003004_0429_0663	AGTCAGCTTAACGAGAAGGTGGC
030086_0897_1059	AGTCAGTGAGAAGATA
050557_1580_2690	AGTCANAAANAGAAAGACAAA
011652_0926_1890	AGTCATGCAGGGTAAGTTCTA
004806_0725_0359	AGTCATTGGGAACCACAAGA
024127_0737_1136	AGTCCCAGACACGGAGTCAG
015965_1836_1832	AGTCCTGCTTTCCAG
064590_1742_0632	AGTCCTGGGAAGGTGAG
013205_0433_0737	AGTCGAATCGATCAAAAGTGTCCG
017947_0688_2128	AGTCGATAGAGAGGCTTNTC
023227_0833_2635	AGTCGATATAGAGTCTTTC
005734_1703_0534	AGTCGCCCGCGCGCGCGCGCGCCC
057128_1102_0579	AGTCGGAGGTTCGAAGAC
019371_0843_1975	AGTCGGATTCGTTAACC
048929_1381_1988	AGTCGGGAAGGAGCCG
009054_0649_1368	AGTCGGTAGAGCATGGGTA
007492_0438_1505	AGTCGGTCCTGAGAGATGT
007767_0289_1005	AGTCGTAACAAGGTAAGCATA
021706_0950_1852	AGTCGTGAAAAGACAGGAGG
027878_0808_3430	AGTCGTTACCCTTCT
029891_0844_0567	AGTCTCAGCAAGACGGTGATG
012416_0385_0833	AGTCTGGAGTGGTTGT
038412_1859_1319	AGTCTGGAGTTGCTAA
079135_1692_1450	AGTCTGTGAAGGAGTAACG
009392_0475_0958	AGTCTGTTCTGTTGATGG
028472_1808_1140	AGTCTTGAAGTATGAGGACC
031809_0889_1431	AGTGAAAGAAGCCAGTTACAAA
020277_1669_0778	AGTGAGCAAGAACAGGACAG
050831_1199_1464	AGTGAGCGAAAAGTA
015261_1634_1281	AGTGAGCGAAAAGTTACCA
067498_1731_1516	AGTGAGGGACTGGCG
014560_1376_3470	AGTGATAAATTAAAT
016807_0855_1177	AGTGATGCTGTGTTCTT
065516_1637_1505	AGTGCAGGAGGAGCTGCTCAT
050614_1690_0161	AGTGCCAAAGGTGCGGCNC
016496_0659_1011	AGTGCGTGTCGCGTA
024581_1734_0236	AGTGCTGTCGTACGGCGGAG
026902_0976_1393	AGTGGAAGGAGCCTC
049075_1107_1472	AGTGGAGAGGTGCAAGAG
030198_1266_0544	AGTGGAGCTGATGCA
079684_1610_1353	AGTGGCTGTGGCTCGAC
009358_0674_1133	AGTGGCTGTGGCTCGACCC
028724_1263_2438	AGTGGGAGAGTTTCGTTCC
008210_0390_1316	AGTGGGCAGTGTCAGGCCGT
051912_1630_0607	AGTGGGTTTAAGGATCCAG
022165_0697_0819	AGTGGTAGGGTAGAGGTTG
045887_1595_1334	AGTGGTATTCTTGGGTC
046585_1869_1563	AGTGGTTTTGTTGCCTAT
024313_1793_0756	AGTGTAGTATCTGTTC
039641_1128_1361	AGTGTGAAGTAAGCGANGTAA
013701_1701_0702	AGTGTGACAATGGTGT
043539_1407_0414	AGTGTGATGGCAGGGAACCTGCAT
034040_0806_3553	AGTGTTATTATTTTTTCTTTTTCC
026862_0490_1746	AGTGTTGAAAGGTCGTCC
046014_1647_0994	TGAGGTAGTAGGTTGTATAGTT
008516_1658_1886	TGAGGTAGTAGGTTGTATAGTT
048128_1724_1035	TGAGGTAGTAGGTTGTATAGTT
100504_1607_0889	TGAGGTAGTAGGTTGTATAGTT
063152_1685_1268	TGAGGTAGTAGGTTGTATAGTT
064922_1768_1094	TGAGGTAGTAGGTTGTATAGTT
056818_1137_3121	TGAGGTAGTAGGTTGTATAGTT
039181_0900_1487	AGTTAAGGTCAGCTAAGC
019501_0830_3316	AGTTAAGTTCATCTAATCTA
019126_0776_0711	AGTTAATATTACAAAGGAA
013782_0839_3111	AGTTAATTAATTATTACCAAT
028296_0866_3431	AGTTACATCTAATCTAA
002233_1256_3246	AGTTACATTTCTTTTAA
001507_1920_1498	AGTTACGCTTTNGTC
057833_1302_3929	AGTTACTCAACACCAA
026290_0790_0665	AGTTAGAGATGTATTTCCG
044969_1283_1455	AGTTAGGAAACTTCTTGG
018831_1167_1885	AGTTAGGGGAGGTGGG
012108_0163_1686	AGTTAGGTTCCTAATTCTGTTNT
024074_0840_3226	AGTTAGTTTTAATTTTTCAA
039897_1866_1235	AGTTCAAAGTGGTGTGGA
052446_1163_1120	AGTTCAGGAAGTATGTGTTC
044819_1623_2101	AGTTCCCAGGCTAGGAGTCAA
030605_1191_3549	AGTTCCGATTCAAGT
016389_0768_3581	AGTTCCTTTTTATTACTTNTTA
022103_1336_1526	AGTTCGAACTCAGAT
056016_1753_1114	AGTTCGTAACAAGGTTTCCGTAG
037206_1448_3161	AGTTCGTAACAATTAANC
041635_1797_2741	AGTTGAAATTAAAAAATATTACA
046393_1171_0554	AGTTGACACATGANGGAAG
027006_0731_0943	AGTTGATTAGGGTTTTAGC
007355_0869_1760	AGTTGATTAGGTTTAGTC
057343_1880_2901	AGTTGATTTATTTATCC
007027_0751_0919	AGTTGGCAGTTGTAGGTTAA
065828_1613_0462	AGTTGGGGGTTGAGCCAGAGGA
048794_1211_3364	AGTTGGGTATTTTTA
017361_0920_1751	AGTTGGGTCATTAGC
031148_1195_0726	AGTTGGTGGTGTGAGCAC
006615_0687_2450	AGTTGGTTCCTAATTCTAAAA
065438_1647_3711	AGTTGTAATTTCTTTA
053662_1642_1242	AGTTGTCCACAGTAGGAGA
032634_0946_3740	AGTTGTTTCCTACTTATTTATTT
055734_1589_1890	AGTTTATTAAATTAAGGANG
000253_0246_1376	AGTTTCGTTGGTTAG
028122_1861_3182	AGTTTNCTCCCTATTC
002174_0181_3748	AGTTTTCTTCCCTGA
058983_1875_3566	ANCTCATCTATTATTACTTAT
043797_1578_1842	ANGAAATGGANCTAAAGGA
070500_1624_0512	ANGAGAACTTGAAGGCCGA
021113_0917_3498	TGAGGTAGTAGGTTGTATAGTT
020973_1432_0789	TGAGGTAGTAGGTTGTATAGTT
025875_1430_2943	TGAGGTAGTAGGTTGTATAGTT
011164_0912_0617	TGAGGTAGTAGGTTGTATAGTT
014065_1910_2531	TGAGGTAGTAGGTTGTATAGTT
013033_0761_1463	TGAGGTAGTAGGTTGTATAGTT
029376_0909_3681	ATAACCTATTATTTTTACC
001593_0660_1343	ATAACGGACTCACTAA
010853_0735_1189	ATAACTCAGAGGTGGCA
028276_0810_0195	ATAAGAGAAAGGAGCC
012738_0413_1680	ATAAGAGAAATGCAAATCAAAACTACCATTG
012840_0669_1003	ATAAGAGGAACAGGTAGTCCCCA
015443_1383_2091	ATAAGAGGTTTGAACC
052039_1766_0967	ATAAGAGTGCTTGATTGAATAAGGCT
042940_1356_0134	ATAAGANGGACAAGGAGGA
060517_1785_0758	ATAAGATAGAAGATGGTTGGAGA
001926_0359_2439	ATAAGATTATATCACC
009114_0314_2623	ATAAGATTATATCACC
017849_0511_0598	ATAAGCACCATCTGAATCGGTA
032413_0511_0598	ATAAGCACCATCTGAATCGGTA
024815_0749_0357	ATAAGCAGCGGGAACAGTAAA
019603_1684_0315	ATAAGCGAGACCCGTC
051285_1157_0722	ATAAGCGTATATTAAAG
055540_1642_0498	ATAAGGACGTAGTAGAACA
014118_0266_0828	ATAAGGAGGATTTGGCTTTTT
032878_1771_0872	ATAAGGGAGCAGGTGTG
023310_0501_1459	ATAAGGGTCTGGTTATCTGTTA
089451_1839_0835	ATAAGTAAGAAGGTG
006968_0680_1290	ATAAGTAAGTACAAGTACTTAACTCC
050031_1611_0991	ATAAGTAGTAAAGATACAGG
056107_1731_1003	ATAAGTCCTCTGGCAGCTCTTTCAT
025471_1227_0901	ATAAGTGAATATGTGTGTAAAAG
019116_0503_2312	ATAAGTNTTTATGACG
034104_0503_2312	ATAAGTNTTTATGACG
015345_0291_1061	ATAAGTTATACATGTGGTTTGTCA
018610_0850_3322	ATAAGTTCTTNTACTATATAA
023956_0695_0387	ATAAGTTTACACCTAGAAGATCC
065051_1838_3286	ATAANATAATANAAA
023732_1174_1813	ATAATAACGGGCGGC
039888_1397_0340	ATAATATAGATGGATAAC
009297_0749_0557	ATAATGATGTGGCTAAGTGCTTAT
055225_1638_1099	ATAATGTAAGTATGTA
067225_1644_1641	ATAATNCCAAACAATCATGATTTA
002574_0818_2312	ATAATNTAAAACCCG
009676_1203_2329	ATAATTAAAACAACG
013034_0799_1640	ATAATTTGTTGCGAG
006249_0915_1467	ATACAGCGTGTAAGTGACAGGAGAT
016728_0769_0122	ATACAGTGCTGAAGGACG
027106_0812_2553	ATACCAANATTTTGT
018656_0409_0198	ATACCAGGATAGGCT
054531_1411_0881	ATACCATTGTGCTGTGC
017684_0658_0637	ATACCTGACAGGTGTGAGGTG
004140_0420_0570	TGAGGTAGTAGGTTGTATAGTT
029558_0502_1558	TGAGGTAGTAGGTTGTATAGTT
013359_0765_0896	TGAGGTAGTAGGTTGTATAGTT
056351_1855_1222	TGAGGTAGTAGGTTGTATAGTT
022270_0964_1199	ATAGAGCGCGGGCGTGAAGACC
016273_0502_1029	ATAGAGGAGATGAAGGCA
031206_0863_0239	ATAGAGGTAGTAGGTTGTATAG
027143_0781_3199	ATAGATCTNTCATTTTA
005339_1829_1186	ATAGCCACTGTACTCCAGCC
019836_0500_1590	ATAGGAGGATTGGCTTTT
010186_0500_1590	ATAGGAGGATTTGGCTTTTT
009658_0185_0394	ATAGGAGTGTGACAATGGTGTTGT
012146_0501_1459	ATAGGGTCTGGTTATCTGTTA
016718_1430_1004	ATAGGTTGTTATAAGAGAGA
028992_0768_3525	ATAGTAATNTTAATAATTATNTTA
025220_1300_0684	ATAGTACTTGGATGCACC
026095_0930_1115	ATAGTCAAAGTGAAG
031945_0743_0797	ATAGTGGATGCAGCCTTGGCCCTNTCC
014623_0224_0376	ATAGTGTGTGTGTGTATGAGAT
007647_0367_2685	TGAGGTAGTAGGTTGTATAGTT
005768_0255_2676	TGAGGTAGTAGGTTGTATAGTT
015571_0771_3498	TGAGGTAGTAGGTTGTATAGTT
051309_1408_3851	TGAGGTAGTAGGTTGTATAGTT
012145_0812_2343	TGAGGTAGTAGGTTGTATAGTT
012207_0244_0636	TGAGGTAGTAGGTTGTATAGTT
043235_1207_3951	ATATTACTCTCATTAATTTATTN
031677_0628_3644	ATATTTTTCTTAAAA
008915_0855_1682	ATCACACTAAAGCGC
073631_1672_1061	ATCACATTGCCAGGGATTTCC
039645_1929_0580	ATCAGTNACATAAGGATTG
056040_1904_2971	ATCATCATTAAGGGT
018312_1863_1732	TGAGGTAGTAGGTTGTATAGTT
014116_1625_1519	TGAGGTAGTAGGTTGTATAGTT
054478_1742_1485	TGAGGTAGTAGGTTGTATAGTT
003259_0732_0408	TGAGGTAGTAGGTTGTATAGTT
012983_0309_0770	ATCCAGTGTGGTTGTGGTGT
019103_1894_1930	ATCCATATAGGCTTA
002880_0702_3708	ATCCATATTTAATTCTATTNT
009059_0386_2981	ATCCATTATATTCTA
028189_1686_0456	ATCCCGTGGATCGCCCA
066225_1732_3323	ATCCGATCCTCTTCG
007108_0739_0520	ATCCGATCTTGTGAC
053933_1595_2434	ATCCGGAGACGCGCA
071189_1579_0321	ATCCGTTGATACCTGG
004509_0418_0739	ATCGCCCGCGCGCGC
001579_0868_2168	ATCGCCCGGTTACGT
026373_0708_1024	ATCGCTGAGCTTAATTTC
036737_1453_0921	ATCGCTGTGATGATGGATTCT
024015_1386_1396	ATCGTACCGTGAGTAATAATGCG
008010_0443_1149	ATCGTGAAGCGTTCCATATTT
018945_0353_0701	ATCTAACCATATGTGTC
022765_0947_3028	TGAGGTAGTAGGTTGTATAGTT
013727_0434_0855	TGAGGTAGTAGGTTGTATAGTT
013841_0442_1271	TGAGGTAGTAGGTTGTATAGTT
002584_0254_1357	TGAGGTAGTAGGTTGTATAGTT
008483_0477_1222	TGAGGTAGTAGGTTGTATAGTT
010362_0463_0630	TGAGGTAGTAGGTTGTATAGTT
029889_0724_1241	TGAGGTAGTAGGTTGTATAGTT
012381_0725_1791	TGAGGTAGTAGGTTGTATAGTT
040713_1621_0654	TGAGGTAGTAGGTTGTATAGTT
039447_0700_2891	TGAGGTAGTAGGTTGTATAGTT
036157_1833_3103	TGAGGTAGTAGGTTGTATAGTT
007637_0346_1425	TGAGGTAGTAGGTTGTATAGTT
018804_1653_0444	TGAGGTAGTAGGTTGTATAGTT
009652_1903_1092	ATGAAAAAAGAGAANAAGAA
014689_0695_0949	ATGAAAGAAGACAAGGCAAGGACCCCTAGCCTT
075764_1630_0798	ATGAATGGCTTGAGTTG
022399_1889_1094	ATGACCTATGAATTGACAGAC
048636_1627_1988	ATGACCTATGAATTGACAGAC
023829_0687_1190	ATGACCTATGAATTGACAGAC
024896_0772_1189	ATGACTGAACGCTGC
068889_1578_2181	ATGACTTAGGTGGAGGA
013085_0829_0326	ATGAGAAGACGGTCGAACTTGAC
077097_1727_1487	ATGAGTGAATGAATA
016043_0512_1603	ATGAGTTAGATCTAAATACTTCA
048727_1854_2208	ATGATAATGGATTTNTTACC
025181_1880_2561	ATGATATTATAANAAA
069448_1725_3090	ATGATATTCAGCGAT
019226_0644_2574	ATGATCTGTTATTTATTT
007589_1244_0205	ATGATTAGAGGTCTTGGGCCG
010748_1868_1844	ATGATTANAGGTTCTTTTTCC
046623_1124_3596	ATGATTATTATTTTTATAT
046269_1773_3112	ATGATTCTNTTTTATAA
007911_0880_2802	ATGATTTTTAAAATTGTAGC
003165_1346_0451	ATGCATTGTGAAACGAC
069148_1632_1014	ATGCGCGTCGGGTCCC
070559_1583_0679	ATGCGTTCGGTTGTGGAGA
019140_0462_2564	ATGCTATTCAGTTTCTTTC
030279_0805_3370	ATGCTCCCCGACACG
053941_1816_2999	ATGCTTAACCTNCTATACT
050424_1319_0955	ATGGAAATGATGATGG
048275_1333_2244	ATGGAAATGATGATTGT
060247_1718_1991	ATGGAAATGTTAAAGAAAGTTAATGTTATT
052114_1345_3192	ATGGAAATTATNATTT
015377_0752_1185	ATGGAATGTAAAGAAGTAATGTACT
042410_1586_1578	ATGGAATGTAAAGAAGTANGTAT
016276_0641_0422	ATGGAATGTAAAGAAGTATG
009536_0253_1060	ATGGAATGTAAAGAAGTATGT
011930_0916_0449	ATGGAATGTAAAGAAGTATGTA
014183_0800_0653	ATGGAATGTAAAGAAGTATGTA
021078_0871_0304	ATGGAATGTAAAGAAGTATGTA
021481_0745_0397	ATGGAATGTAAAGAAGTATGTA
028121_0782_0592	ATGGAATGTAAAGAAGTATGTA
024141_0959_0636	ATGGAATGTAAAGAAGTATGTAC
003820_0378_1303	ATGGAATGTAAAGAAGTATGTAT
015447_0301_1213	ATGGAATGTAAAGAAGTATGTATT
014437_1274_0445	ATGGAATGTAAGAAGTATGTAC
005212_0637_2078	ATGGAATNTAAGAAGTATNTTAC
002265_0296_1672	ATGGAATNTTAAAGAAGTATTTAT
035610_1113_0343	ATGGACAGATAGGGCNGGAA
007646_0863_1059	ATGGAGTGTGACAATGGTGTTG
010134_1665_0412	ATGGAGTGTGACAATGGTGTTTG
053960_1748_1116	ATGGAGTGTGACAATGGTGTTTG
011157_0765_1581	ATGGAGTGTGACAATGTGTTG
050787_1702_2725	ATGGATTCACCTACCACTTC
016557_0940_0391	ATGGCTACACGGGGCGGACGG
028056_1775_2470	ATGGCTATACAGTTTACA
065727_1739_0900	ATGGCTGTGAGAGGTAG
018015_0743_1360	ATGGGCAGGTGACAGCC
057121_1738_0656	ATGGGCCTTATTGGATGAG
012846_0892_1615	ATGGGGAGGCCAGCA
004413_1894_2024	TGAGGTAGTAGGTTGTATAGTT
054155_1240_3806	TGAGGTAGTAGGTTGTATAGTT
021616_0713_0557	TGAGGTAGTAGGTTGTATAGTT
023535_0911_2238	TGAGGTAGTAGGTTGTATAGTT
022557_1730_0272	TGAGGTAGTAGGTTGTATAGTT
049066_1121_1286	TGAGGTAGTAGGTTGTATAGTT
029730_1893_2630	TGAGGTAGTAGGTTGTATAGTT
024761_1661_0741	ATGTAAGTCAAGGATGGTG
002930_0201_2324	ATGTAATTTAATAATTATTTAT
050899_1444_0693	ATGTACTTGGATGCACC
010282_0205_1400	ATGTAGGTTAAGTGA
013283_0797_0925	ATGTATCAGTGCCGG
074000_1655_0371	ATGTATGTAGTAGAAAANG
029797_0906_3551	ATGTATTCCCGCGCG
048876_1142_0736	ATGTCAAAGTGAAGAA
001059_0634_0715	ATGTCAGTACGTGTG
029060_0882_3649	ATGTCTCTCTCCCAGT
032109_0769_0753	ATGTCTTAGTCATGC
010746_0913_2108	ATGTGGTTATACGTA
013397_0474_3278	ATGTTCTATTAATCCATC
019063_1699_0463	ATGTTGAGGAAGGAAAG
023405_1760_2423	ATGTTGTTTACAAAG
069905_1666_0723	ATGTTTGTGAGGAGGTGGAGCA
073018_1625_3659	ATNATTTATTATTTTTATATT
024752_0677_3452	ATNTAATNTTAATAATTATNTTA
010780_0817_3654	ATNTAATTTAATAATTATTTA
040990_1166_3881	ATNTAATTTAATTTCCATTA
041497_1596_3722	ATNTTCTTTATCTGA
070556_1579_2230	ATTAAAAGGGGTGGTT
019651_1447_1586	ATTAACACAACCATGCAAGAAGAGGACT
012958_1918_2773	ATTAACGANCCTTCTTAATTACC
025759_1301_2861	ATTAACGCACTCCGTTAC
003095_1863_2698	ATTAACTNATTCCTG
020597_1884_1096	ATTAAGAAGGCTGGTTAGAA
049166_1679_0918	ATTAAGAAGTGGTGAGAG
033225_1318_1153	ATTAAGAGGAAAGAAGG
079510_1385_2093	ATTAAGAGGTTTGAACC
022218_1808_0827	ATTAAGAGTGTTCAAAGC
027401_1370_3626	ATTAAGATTTTCAAT
040738_1344_1454	ATTAAGCGTATATTAAG
058493_1779_1768	ATTAAGGAGGTTGCG
016284_0450_0162	ATTAAGGGTGGCAGAGACCGGTAA
032731_0941_0858	ATTAAGGGTTGCAGAGAC
005949_1887_0835	TGAGGTAGTAGGTTGTATAGTT
047105_1165_1795	TGAGGTAGTAGGTTGTATAGTT
026381_1195_2575	TGAGGTAGTAGGTTGTATAGTT
006850_0760_1774	TGAGGTAGTAGGTTGTATAGTT
080027_1705_3100	TGAGGTAGTAGGTTGTATAGTT
004276_0463_1133	TGAGGTAGTAGGTTGTATAGTT
024807_1360_2454	TGAGGTAGTAGGTTGTATAGTT
006562_0231_0941	TGAGGTAGTAGGTTGTATAGTT
009568_0940_1306	ATTACATAGATGGATTGCTCCTNTT
044470_1383_0567	TGAGGTAGTAGGTTGTATAGTT
008207_0829_1735	TGAGGTAGTAGGTTGTATAGTT
004487_1208_1751	TGAGGTAGTAGGTTGTATAGTT
027107_0873_3558	TGAGGTAGTAGGTTGTATAGTT
002433_0878_1596	TGAGGTAGTAGGTTGTATAGTT
061918_1666_0793	ATTAGCTGAGAGAATGAGGTAC
010395_0916_2159	TGAGGTAGTAGGTTGTATAGTT
015428_1371_1092	TGAGGTAGTAGGTTGTATAGTT
006589_0819_1725	TGAGGTAGTAGGTTGTATAGTT
009735_0627_3534	TGAGGTAGTAGGTTGTATAGTT
015484_1875_2792	TGAGGTAGTAGGTTGTATAGTT
071204_1825_3656	TGAGGTAGTAGGTTGTATAGTT
049249_1868_2812	TGAGGTAGTAGGTTGTATAGTT
009974_0758_2127	TGAGGTAGTAGGTTGTATAGTT
036178_1825_1039	ATTCAAGTAATCCAGGATAGGCT
030384_0919_0337	ATTCAAGTAATTCAGGATAGGT
077109_1597_2695	ATTCAANATAGGTCA
017625_1228_3026	ATTCAANATGCAGTC
020978_0757_3407	ATTCAATTAATTCATTATATTTTTT
027162_0711_0939	TGAGGTAGTAGGTTGTATAGTT
028342_1586_1119	TGAGGTAGTAGGTTGTATAGTT
003473_0276_1024	TGAGGTAGTAGGTTGTATAGTT
035002_1221_1286	TGAGGTAGTAGGTTGTATAGTT
007988_0496_1610	TGAGGTAGTAGGTTGTATAGTT
004064_0806_1871	TGAGGTAGTAGGTTGTATAGTT
015507_0496_1610	TGAGGTAGTAGGTTGTATAGTT
012608_0466_1954	TGAGGTAGTAGGTTGTATAGTT
022146_1749_2331	TGAGGTAGTAGGTTGTATAGTT
016510_0163_1875	TGAGGTAGTAGGTTGTATAGTT
076847_1600_1241	TGAGGTAGTAGGTTGTATAGTT
050860_1451_2126	TGAGGTAGTAGGTTGTATAGTT
016213_0468_1537	TGAGGTAGTAGGTTGTATAGTT
021464_0868_2873	ATTCCCGAATTATTGTTGT
078635_1594_2506	ATTCCGGAGAGTTAGCC
011716_1860_1601	ATTCCGGTTNAAGAAGGAA
053119_1745_1174	ATTCGTGAAGCGTTCCATAT
016521_1845_1300	ATTCGTTGAAGCGTTCCA
081483_1762_1008	ATTCTAAAAATAAGTGGGTGTA
017113_1219_2759	ATTCTCAATGCAGTC
047711_1324_3378	TGAGGTAGTAGTTTGTGTAGTT
017280_1334_3921	TGAGGTAGTAGTTTGTGTAGTT
011852_1848_1924	TGAGGTAGTAGTTTGTGTAGTT
007031_0651_3804	TGAGGTAGTAGTTTGTGTAGTT
027719_1174_0989	TGAGGTAGTAGTTTGTGTAGTT
051444_1330_0666	ATTGAAGCACTCCAAGGAGAGGT
061891_1834_1434	ATTGAAGGAGCTCTA
031028_0893_0715	ATTGAAGGGAGCTCTA
017203_0875_2419	ATTGACGTAAGTGCA
027249_1713_0279	ATTGAGCGAGGTTAAAGGT
014700_1829_0128	ATTGAGCTNCGTGCG
051838_1696_0792	ATTGAGGGATGGGTT
047077_1358_0652	ATTGATAACTGAAAG
034767_1828_1361	ATTGATATGAGTTGC
041407_1681_0224	ATTGATTGTTCACAGTCAGTTAC
029554_1581_0584	ATTGCAGTAAGAAGAACA
008436_0678_2569	ATTGCCATTCGTTGTAATA
037201_1901_2218	ATTGGAACATACANATAANA
003694_0259_1081	ATTGGACTGAAATGC
072522_1647_0852	ATTGGAGCAGAGCCG
041526_1588_2132	ATTGGATCGAATTAAGG
055704_1155_1173	ATTGGATTTGGAAATAGGAG
075968_1680_1345	TGAGGTAGTAGTTTGTGTAGTT
063639_1612_1959	TGAGGTAGTAGTTTGTGTAGTT
021900_0888_0969	TGAGGTAGTAGTTTGTGTAGTT
015078_1904_1211	TGAGGTAGTAGTTTGTGTAGTT
006453_0426_0916	TGAGGTAGTAGTTTGTGTAGTT
023650_0628_3057	TGAGGTAGTAGTTTGTGTAGTT
013313_0274_1138	TGAGGTAGTAGTTTGTGTAGTT
021067_0922_2666	TGAGGTAGTAGTTTGTGTAGTT
005855_0416_1610	TGAGGTAGTAGTTTGTGTAGTT
006488_0261_2105	TGAGGTAGTAGTTTGTGTAGTT
007093_0673_2076	TGAGGTAGTAGTTTGTGTAGTT
055961_1685_3384	TGAGGTAGTAGTTTGTGTAGTT
039909_1861_3049	TGAGGTAGTAGTTTGTGTAGTT
055498_1800_1574	TGAGGTAGTAGTTTGTGTAGTT
019153_0431_2209	TGAGGTAGTAGTTTGTGTAGTT
021407_0803_2581	TGAGGTAGTAGTTTGTGTAGTT
015836_0769_3584	TGAGGTAGTAGTTTGTGTAGTT
049423_1434_3797	TGAGGTAGTAGTTTGTGTAGTT
066613_1582_1800	ATTTAAAAAGGGTTCACAATTCAA
040866_0883_1600	ATTTAACTGGATGTG
076014_1933_1268	ATTTAAGGCCCCCCC
051149_1139_2202	ATTTAAGGTAGGTTGN
062831_1610_0700	ATTTAAGTTAGTTGTCCCAA
015824_0633_1935	ATTTAAGTTGATGAATGTTATTCAA
054571_1743_1525	TGAGGTAGTAGTTTGTGTAGTT
011487_1685_0502	TGAGGTAGTAGTTTGTGTAGTT
035542_1612_2270	TGAGGTAGTAGTTTGTGTAGTT
053542_1856_2810	TGAGGTAGTAGTTTGTGTAGTT
031040_0915_3812	TGAGGTAGTAGTTTGTGTAGTT
009811_0764_0913	TGAGGTAGTAGTTTGTGTAGTT
032750_1621_3772	TGAGGTAGTAGTTTGTGTAGTT
017446_0500_1292	TGAGGTAGTAGTTTGTGTAGTT
031864_0500_1292	TGAGGTAGTAGTTTGTGTAGTT
049119_1672_0805	TGAGGTAGTAGTTTGTGTAGTT
003776_0841_1619	ATTTCCATGTGAGAATACCA
035867_1629_2077	ATTTCCCAACGGAGAANAGT
024461_0796_3690	TGAGGTAGTAGTTTGTGTAGTT
044879_1864_2052	TGAGGTAGTAGTTTGTGTAGTT
084960_1664_1537	TGAGGTAGTAGTTTGTGTAGTT
016442_0461_2000	TGAGGTAGTAGTTTGTGTAGTT
013824_1606_2125	TGAGGTAGTAGTTTGTGTAGTT
016637_0416_0985	ATTTGGCGAATGAGTCCACCGTCAA
082707_1780_0810	TGAGGTAGTAGTTTGTGTAGTT
053108_1427_3144	TGAGGTAGTAGTTTGTGTAGTT
004439_0434_1760	TGAGGTAGTAGTTTGTGTAGTT
034811_1929_1062	TGAGGTAGTAGTTTGTGTAGTT
017264_1638_1239	TGAGGTAGTAGTTTGTGTAGTT
016671_0823_3402	TGAGGTAGTAGTTTGTGTAGTT
029299_0748_3620	TGAGGTAGTAGTTTGTGTAGTT
054370_1577_3802	TGAGGTAGTAGTTTGTGTAGTT
003453_0806_4030	TGAGGTAGTAGTTTGTGTAGTT
011967_1151_1973	TGAGGTAGTAGTTTGTGTAGTT
034803_1833_2521	TGAGGTAGTAGTTTGTGTAGTT
009896_0645_0725	TGAGGTAGTAGTTTGTGTAGTT
024548_0660_3486	TGAGGTAGTAGTTTGTGTAGTT
011443_0756_1014	TGAGGTAGTAGTTTGTGTAGTT
015286_0340_2585	ATTTTTAGTAATTAACTNTTATTNTT
021669_0729_0395	ATTTTTGGAAATAGGAGA
027231_0451_0598	ATTTTTGGATGGGGTTGTT
002051_0453_0600	ATTTTTGGATGGGTTGT
011419_0896_1370	ATTTTTTAGGTAGCTGGAGT
052763_1753_2911	ATTTTTTTGACTGCC
041322_1338_0200	CAAAACCAACCCGGTCAGCC
028753_1377_0702	CAAACAGGAGTTCTGG
005476_0841_1382	CAAAGAGAACTACACATGGTAC
046517_1332_3013	CAAAGGAAAANAAATGTA
063246_1758_3110	CAAAGGATTTCTTCCTTTTC
008948_0697_2768	CAAAGGTAAACTATTACTNTTAT
017198_0385_0774	CAAAGTGCTCACAGTGCAGGTA
027360_0726_1611	CAAAGTGCTCACAGTGCAGGTA
012987_0500_0947	CAAAGTGCTCACAGTGCAGGTA
062083_1673_0921	CAAAGTGCTGTTCGTGCAGG
009514_0734_0495	CAAAGTGCTGTTCGTGCAGGTA
025799_1597_1672	CAAAGTGCTGTTCGTGCAGGTA
035008_1770_1215	CAAAGTGCTTACAGTGCAGGTA
043537_1908_2631	CAAAGTGCTTACAGTGCAGGTA
019325_1277_0057	CAACACCAGAGGCATCGGA
027536_1780_1793	CAACAGAAGGAGTAAAG
026836_1271_0319	CAACAGCTTGAGGAAGC
014383_1730_0994	CAACCACAAACAAACATACAAG
061792_1717_1565	CAACCAGTGAGCGAG
021252_0924_0910	CAACCCCCACGCCGACGGAGCC
034721_0829_0922	CAACCCCCAGCCGACGGAGCC
046535_1316_1535	TAAGGTGCATCTAGTGCAGATA
029058_0628_2955	TAAGGTGCATCTAGTGCAGATA
058044_1201_1138	CAACCCTAGGAGAGGGTGCCATTC
029142_0929_1867	CAACCGAGCGAGAGTCAGG
033588_0839_3412	CAACCGATTNTATTCC
039268_1868_0836	CAACCGCCCGGCAGC
014289_0946_0357	CAACCTATTCTCAAG
055322_1681_0642	CAACCTTGTTTAGCAGGATGC
031486_1622_1659	CAACGAAGTTATGATAGCC
010367_1442_1398	CAACGAGGAGGAGACGTAGCG
009147_1199_1069	CAACGAGGATGCAGATTCG
050178_1654_3000	CAACGCATTATTGGC
038362_1597_1147	CAACGCCCGGGCACCCCGGCCG
013947_0930_1175	CAACGCCGGGCACCCCGGCCG
039874_1872_1482	TGAGGTAGTAGTTTGTGTAGTT
054606_1677_1079	TGAGGTAGTAGTTTGTGTAGTT
023976_1741_1951	TGAGGTAGTAGTTTGTGTAGTT
053097_1640_1707	TGAGGTAGTAGTTTGTGTAGTT
063605_1805_0976	TGAGGTAGTAGTTTGTGTAGTT
012986_0805_2733	TGAGGTAGTAGTTTGTGTAGTT
075362_1581_2781	TGAGGTAGTAGTTTGTGTAGTT
028629_0871_2104	TGAGGTAGTAGTTTGTGTAGTT
047137_1728_1075	TGAGGTAGTAGTTTGTGTAGTT
054886_1679_1469	TGAGGTAGTAGTTTGTGTAGTT
013551_1195_0951	CAACTATTCTGAGTCAATAG
065413_1588_1382	CAACTCCCGGCGCCA
033187_1711_0998	CAACTGAGCAAGGCCAGGGA
017875_0375_0576	CAACTGAGCAAGGCCAGGGATC
060852_1764_2348	CAACTNANCAAGGTCATTA
008456_1391_0294	CAACTTCGGCTTGAAGCCGAA
068424_1656_0981	CAAGAAAGAAGGTGGAC
020765_1248_2391	CAAGAACANAAACGAA
009304_0730_2023	CAAGAACATCAGTGAATTCGTT
013103_1427_0296	CAAGAACTGGCGCTGCGGGA
017854_0682_0055	CAAGAAGGGAGGCAGGGGAG
010520_0230_0917	CAAGAAGGTCATGACTACC
059827_1454_1127	CAAGAANGAGAGAAGCTA
070319_1645_0736	CAAGAATGTAAAGGTAATGCTTCA
074254_1689_0579	CAAGACAGTGAAGGTGCC
015503_1123_0432	CAAGAGAGATGGTTCNG
017890_0717_0216	CAAGAGCGGGACAAGG
019516_1124_1127	CAAGAGGAACAACTGAGAA
066030_1308_1596	CAAGAGGACCTGGAAGCCAAA
027916_1807_1095	CAAGAGTCTGCAGTCACCTGACT
010745_1192_3539	TAAGGTGCATCTAGTGCAGATA
040834_1133_1293	CAAGCAAACAAAAGCGGA
019051_0856_2169	CAAGCACAGGAAGTGATT
069791_1731_1474	CAAGCAGCGGAAGGAAGC
034097_0732_1059	CAAGCAGCTGGTGCAGCGGGTTTC
075638_1664_1120	TAAGGTGCATCTAGTGCAGATA
077696_1785_1399	CAAGCGCCGAATCCCG
033768_1418_1169	CAAGCTGGACCAGAA
033164_0807_0234	CAAGGAGCGTCTGAAGG
068748_1585_2593	CAAGGAGTACTTGTG
014290_0855_2647	CAAGGCATTAGAAGT
045662_1328_1076	CAAGGCCAGGATTGAACCAC
047717_1391_1969	CAAGGGGCTCATGTG
055549_1205_0956	CAAGGGGTCAGGGCACG
044696_1313_1575	CAAGGGTCACAGGTAAGTGGCGGAG
043159_1367_2488	TGAGGTAGTAGTTTGTGTAGTT
042305_1788_1230	TGAGGTAGTAGTTTGTGTAGTT
053212_1733_1051	TGAGGTAGTAGTTTGTGTAGTT
067644_1744_2749	TGAGGTAGTAGTTTGTGTAGTT
[truncated: 10,593 more rows]
